# Supplementary material for: Serological responses to SARS-CoV-2 in urban and rural Ghana: Antibody waning and implications for long-term population immunity
Source: PLoS One. 2026 May 28;21(5):e0348281. doi: 10.1371/journal.pone.0348281 (PMC13218506; doi:10.1371/journal.pone.0348281)
Supplement: S1 File — (XLSX) [file pone.0348281.s001.xlsx]

## Sheet: Serology Data
urban	age group	Age	Gender	Marital status	Highest educational level	Specify education	Occupation	Specify occupation	Work type	Specify work type	Ethnicity	Specify Ethnicity	Name of location	Do you live alone	How many people are in your house	Religion	Longitude	Latitude	Smoke	If yes, how often	Do you exercise	If yes, how often	Complete?	Headache	Fever	Cough	Sneezing	Running nose	Nasal congestion	Complete?	Diabetes	Hypertension	Tuberculosis	Pneuomonia	Asthma	HIV/AIDS	Complete?	Have you been infected with COVID-19 before	Have you taken COVID-19 vaccine	Vaccine type	Specify vaccine	Date for: 1st Dose	Date for: 2nd Dose	Date for: 3rd Dose	Telephone number	Complete?	Sample type	Samples ID	Nasopharyngeal swab
urban	50-50yrs	56	Male	Married	Secondary		Informal		Other	Wood worker	Akan		Bantama	No	3	Christian	-0.186964	5.60372	No		Yes	Daily	Complete	No	No	No	No	No	No	Complete	No	No	No	No	No	No	Complete	No	Yes	Johnson and Johnson	Johnson and Johnson	2022-01-11			241193819	Incomplete	Yes	AK-BAN-001	Yes
urban	20-29yrs	20	Female	Single	Secondary		Informal		Other	Shop attendant	Akan		Bantama	No	2	Christian			No		Yes	Daily	Complete	No	No	No	No	No	No	Complete	No	No	No	No	No	No	Complete	No	Yes	AstraZeneca	AstraZeneca				266396006	Incomplete	Yes	AK-BAN-002	Yes
urban	10-19yrs	15	Male	Single	Secondary		Unemployed				Akan		Bantama	No	2		-0.186964	5.60372	No		Yes	Occasionally	Complete	No	No	Yes	No	No	No	Complete	No	No	No	No	No	No	Complete		No						552732325	Complete	Yes	AK-BAN-003	Yes
urban	50-50yrs	53	Female	Married	Secondary		Informal		Trader		Akan		Bantama	Yes			-0.186964	5.60372	No		Yes	Occasionally	Complete	No	No	Yes	No	No	Yes	Complete	No	No	No	No	No	No	Complete		Yes	AstraZeneca	AstraZeneca				557162041	Incomplete	Yes	AK-BAN-004	Yes
urban	20-29yrs	29	Female	Single	Secondary		Formal		Trader		Akan		Bantama	Yes		Christian			No		No		Complete	Yes	Yes	Yes	Yes	Yes	No	Complete	No	No	No	No	No	No	Complete	No	Yes						546505112	Incomplete	Yes	AK-BAN-005	Yes
urban	10-19yrs	18	Female	Single	Secondary		Unemployed				Akan		Bantama	No	3	Christian			No		No		Complete	No	No	No	No	No	No	Complete	No	No	No	No	No	No	Complete	No	Yes	Moderna	Moderna				531174032	Incomplete	Yes	AK-BAN-006	Yes
urban	70-79yrs	74	Male	Married	Tertiary		Retired				Akan		Bantama	No	3	Christian	-0.196608	5.61316	No		No		Complete	No	No	No	No	No	No	Complete	No	No	No	No	No	No	Complete	No	Yes	AstraZeneca	AstraZeneca				244820801	Incomplete	Yes	AK-BAN-007	Yes
urban	60-69yrs	69	Female	Married	Secondary		Retired				Akan		Bantama	No	3		-0.196608	5.61316	No		No		Complete	No	No	No	No	No	No	Complete	No	No	No	No	No	No	Complete		Yes	AstraZeneca	AstraZeneca				555879229	Incomplete	Yes	AK-BAN-008	Yes
urban	60-69yrs	62	Female	Married	Tertiary		Formal		Teacher		Akan		Bantama	Yes					No		Yes	Weekly	Complete	No	No	No	No	No	No	Complete	No	No	No	No	No	No	Complete		Yes	Johnson and Johnson	Johnson and Johnson				247976868	Incomplete	Yes	AK-BAN-009	Yes
urban	60-69yrs	67	Male	Married	Secondary		Informal		Driver		Akan		Bantama	Yes			-0.186964	5.60372	Yes	Occasionally	Yes	Occasionally	Complete	No	No	No	No	No	No	Complete	No	No	No	No	No	No	Complete	No	Yes	AstraZeneca	AstraZeneca				0533457203/ 0209353294	Incomplete	Yes	AK-BAN-010	Yes
urban	30-39yrs	33	Male	Divorce	Secondary		Informal		Other	Tilling	Akan		Bantama	Yes		Christian			No		Yes	Occasionally	Complete	No	No	No	No	No	No	Complete	No	No	No	No	No	No	Complete		Yes	Moderna	Moderna				249064363	Incomplete	Yes	AK-BAN-011	Yes
urban	70-79yrs	76	Female	Divorce	No formal education		Unemployed				Akan		Bantama	Yes		Christian	-0.186964	5.60372	No		No		Complete	No	No	No	No	No	No	Complete	No	No	No	No	No	No	Complete	No	Yes	AstraZeneca	AstraZeneca					Incomplete	Yes	AK-BAN-012	Yes
urban	20-29yrs	24	Male	Single	Secondary		Informal		Trader		Akan		Bantama	No	2		-0.186964	5.60372	No		Yes	Daily	Complete	No	No	No	No	No	No	Complete	No	No	No	No	No	No	Complete		Yes	Moderna	Moderna				599015277	Incomplete	Yes	AK-BAN-013	Yes
urban	50-50yrs	59	Female	Married	Tertiary		Unemployed				Akan		Bantama	No	2		-0.196608	5.61316	No		No		Complete	No	No	No	No	No	No	Complete	No	No	No	No	No	No	Complete		Yes	Pfizer	Pfizer	2021-03-09	2021-09-01	2022-12-17	599103286	Complete	Yes	AK-BAN-014	Yes
urban	20-29yrs	20	Male	Single	Secondary		Unemployed				Akan		Bantama	No	3		-0.186964	5.60372	No		Yes	Occasionally	Complete	No	No	No	No	No	Yes	Complete	No	No	No	No	No	No	Complete		No						257164367	Complete	Yes	AK-BAN-015	Yes
urban	10-19yrs	18	Male	Single	Secondary		Unemployed				Akan		Bantama	No	3				No		Yes	Occasionally	Complete	No	No	No	No	No	No	Complete	No	No	No	No	No	No	Complete		Yes	AstraZeneca	AstraZeneca				553992394	Incomplete	Yes	AK-BAN-016	Yes
urban	40-49yrs	40	Female	Divorce	Primary		Informal		Trader		Akan		Bantama	No	2				No		Yes	Occasionally	Complete	Yes	No	No	No	No	No	Complete	No	No	No	No	No	No	Complete		Yes						242645234	Incomplete	Yes	AK-BAN-017	Yes
urban	40-49yrs	45	Female	Married	Secondary		Informal		Trader		Akan		Bantama	No	5		-0.196608	5.61316	No		No		Complete	No	No	No	No	No	No	Complete	No	No	No	No	No	No	Complete	No	Yes	Pfizer	Pfizer				246381856	Incomplete	Yes	AK-BAN-018	Yes
urban	20-29yrs	28	Female	Single	Primary		Informal		Trader		Other	Frafra	Bantama	No	3		-0.196608	5.61316	No		No		Complete	Yes	No	No	No	No	No	Complete	No	No	No	No	No	No	Complete		Yes	AstraZeneca	AstraZeneca				241544432	Incomplete	Yes	AK-BAN-020	Yes
urban	10-19yrs	15	Male	Single	Secondary		Unemployed				Akan		Bantama	No	2				No		Yes	Daily	Complete	Yes	Yes	No	No	No	Yes	Complete	No	No	No	No	No	No	Complete		No						533826451	Complete	Yes	AK-BAN-021	Yes
urban	70-79yrs	77	Male	Married	Secondary		Retired				Akan		Bantama	No	2				No		No		Complete	No	No	No	No	No	No	Complete	No	No	No	No	No	No	Complete		Yes	AstraZeneca	AstraZeneca				249220867	Incomplete	Yes	AK-BAN-022	Yes
urban	50-50yrs	53	Female	Divorce	Primary		Informal		Trader		Akan		Bantama	No	2				No		No		Complete	No	No	No	No	No	No	Complete	No	No	No	No	No	No	Complete		Yes	AstraZeneca	AstraZeneca	2022-03-08	2022-01-26		243329923	Incomplete	Yes	AK-BAN-023	Yes
urban	40-49yrs	48	Female	Married	No formal education		Informal		Trader		Dagomba		Bantama	No	6	Christian	-0.186964	5.60372	No		Yes	Occasionally	Complete	Yes	No	No	No	No	Yes	Complete	No	No	No	No	No	No	Complete	No	No						557485025	Complete	Yes	AK-BAN-024	Yes
urban	10-19yrs	15	Male	Single	Primary		Unemployed				Akan		Bantama	No	6		-0.186964	5.60372	No		Yes	Weekly	Complete	No	No	No	No	No	No	Complete	No	No	No	No	No	No	Complete		No						557485025	Complete	Yes	AK-BAN-025	Yes
urban	10-19yrs	17	Male	Single	Primary		Unemployed				Akan		Bantama	No	2		-0.186964	5.60372	No		Yes	Weekly	Complete	No	No	No	No	No	No	Complete	No	No	No	No	No	No	Complete		No						557485025	Complete	Yes	AK-BAN-026	Yes
urban	10-19yrs	12	Female	Single	Primary		Unemployed				Akan		Bantama	No	6		-0.186964	5.60372	No		Yes	Weekly	Complete	No	No	No	No	No	No	Complete	No	No	No	No	No	No	Complete		No						557485025	Complete	Yes	AK-BAN-027	Yes
urban	10-19yrs	17	Female	Single	Secondary		Unemployed				Akan		Bantama	No	4		-0.186964	5.60372	No		No		Complete	No	No	No	No	No	No	Complete	No	No	No	No	No	No	Complete		Yes	AstraZeneca	AstraZeneca				0249933418/0257813389	Incomplete	Yes	AK-BAN-028	Yes
urban	50-50yrs	50	Female	Married	Secondary		Informal		Trader		Akan		Bantama	No	4	Christian	-0.186964	5.60372	No		Yes	Daily	Complete	No	No	Yes	No	Yes	Yes	Complete	No	No	No	No	No	No	Complete	Yes	Yes	AstraZeneca	Pfizer	2021-10-03	2023-02-20		249933418	Incomplete	Yes	AK-BAN-029	Yes
urban	50-50yrs	52	Male	Married	Secondary		Informal		Other	Shoe maker	Akan		Bantama	Yes		Christian	-0.186964	5.60372	No		Yes	Weekly	Complete	No	No	No	No	No	No	Complete	No	No	No	No	No	No	Complete	No	Yes	Other	Serum Institute of India	2021-03-03	2021-05-22		244236993	Incomplete	Yes	AK-BAN-030	Yes
urban	20-29yrs	20	Male	Single	Secondary		Unemployed				Akan		Bantama	No	2	Christian			No		No		Complete	No	No	No	No	No	No	Complete	No	No	No	No	No	No	Complete	No	No						548632114	Complete	Yes	AK-BAN-031	Yes
urban	10-19yrs	16	Male	Single	Primary		Unemployed				Akan		Bantama	No	2	Christian			No		Yes	Occasionally	Complete	No	No	No	No	No	No	Complete	No	No	No	No	No	No	Complete	No	No						533530315	Complete	Yes	AK-BAN-032	Yes
urban	40-49yrs	49	Female	Divorce	Secondary		Informal		Trader		Akan		Bantama	No	2	Christian	-0.196608	5.61316	No		Yes	Daily	Complete	No	No	No	No	No	No	Complete	No	No	No	No	No	No	Complete	Yes	Yes	AstraZeneca	AstraZeneca				242820505	Incomplete	Yes	AK-BAN-033	Yes
urban	40-49yrs	46	Female	Married	Primary		Informal		Trader		Akan		Bantama	No	4	Christian	-0.196608	5.61316	No		Yes	Daily	Complete	Yes	No	No	No	No	No	Complete	No	No	No	No	No	No	Complete	No	Yes	Johnson and Johnson	Johnson and Johnson	2022-01-04			557312204	Incomplete	Yes	AK-BAN-034	Yes
urban	10-19yrs	16	Female	Single	Secondary		Unemployed				Akan		Bantama	No	6	Christian	-0.196608	5.61316	No		No		Complete	No	No	No	No	No	No	Complete	No	No	No	No	No	No	Complete	No	No						256720262	Complete	Yes	AK-BAN-036	Yes
urban	30-39yrs	38	Female	Single	Primary		Informal		Trader		Akan		Bantama	No	6	Christian	-1.58621	6.67196	No		No		Complete	No	No	No	No	No	No	Complete	No	No	No	No	No	No	Complete	No	Yes	Pfizer	Pfizer	2022-02-06			241525177	Incomplete	Yes	AK-BAN-037	Yes
urban	40-49yrs	49	Female	Divorce	Secondary		Informal		Other	Cleaner	Akan		Bantama	No	4	Christian	-0.196608	5.61316	No		Yes	Daily	Complete	No	No	No	No	No	No	Complete	No	No	No	No	No	No	Complete	No	Yes	AstraZeneca	AstraZeneca	2021-03-07	2021-05-21		554462704	Incomplete	Yes	AK-BAN-038	Yes
urban	10-19yrs	11	Male	Single	Primary		Unemployed				Akan		Bantama	No	4	Christian			No		Yes	Weekly	Complete	Yes	No	No	No	No	No	Complete	No	No	No	No	No	No	Complete	No	No						531452501	Complete	Yes	AK-BAN-039	Yes
urban	10-19yrs	13	Female	Single	Primary		Unemployed				Akan		Bantama	No	4	Christian	-0.196608	5.61316	No		No		Complete	Yes	No	No	No	No	Yes	Complete	No	No	No	No	No	No	Complete	No	No						553192955	Complete	Yes	AK-BAN-040	Yes
urban	50-50yrs	58	Female	Widow	Secondary		Formal		Teacher		Akan		Bantama	Yes		Christian	-0.196608	5.61316	No		Yes	Occasionally	Complete	No	No	No	No	No	No	Complete	No	No	No	No	No	No	Complete	No	Yes	AstraZeneca	AstraZeneca				208226487	Incomplete	Yes	AK-BAN-041	Yes
urban	60-69yrs	62	Female	Married	Primary		Unemployed				Akan		Bantama	No	2	Christian	-0.186964	5.60372	No		Yes	Daily	Complete	No	No	No	No	No	No	Complete	Yes	Yes	No	No	No	No	Complete	No	Yes	Other	Serum Institute of India	2021-03-07	2021-05-22		596244111	Incomplete	Yes	AK-BAN-042	Yes
urban	40-49yrs	41	Female	Married	Primary		Informal		Trader		Akan		Bantama	No	2	Christian			No		No		Complete	No	No	No	No	No	No	Complete	No	No	No	No	No	No	Complete	No	Yes	AstraZeneca	AstraZeneca	2021-12-02	2021-12-22	2022-06-27	249133760	Complete	Yes	AK-BAN-043	Yes
urban	30-39yrs	38	Female	Married	Primary		Informal		Other	Fufu machine operator	Other	Banda	Mpatasie	No	8	Muslim			No		Yes	Occasionally	Complete	No	No	No	No	No	No	Complete	No	No	No	No	No	No	Complete	No	Yes	AstraZeneca	AstraZeneca	2021-10-08	2021-11-18		542715961	Incomplete	Yes	AK-MPA-001	Yes
urban	50-50yrs	58	Female	Widow	Primary		Informal		Trader		Akan		Mpatasie	No	3	Christian	-0.196608	5.61316	No		Yes	Occasionally	Complete	No	No	No	No	No	No	Complete	No	No	No	No	No	No	Complete	No	Yes	AstraZeneca	AstraZeneca	2021-03-31	2021-10-08		247144341	Incomplete	Yes	AK-MPA-002A	Yes
urban	20-29yrs	27	Female	Married	Secondary		Unemployed				Akan		Mpatasie	No	4	Christian	-1.57635	6.67045	No		No		Complete	No	No	No	No	No	No	Complete	No	No	No	No	No	No	Complete	No	No						240713508	Complete	Yes	AK-MPA-003	Yes
urban	50-50yrs	50	Male	Married	Secondary		Informal		Driver		Akan		Mpatasie	No	3	Christian	-0.196608	5.61316	No		Yes	Occasionally	Complete	No	No	No	No	No	No	Complete	No	No	No	No	No	No	Complete	No	Yes	AstraZeneca	AstraZeneca	2021-10-08	2021-11-18		543831290	Incomplete	Yes	AK-MPA-004	Yes
urban	30-39yrs	37	Female	Married	Primary		Informal				Akan		Mpatasie	No	7	Christian			No		Yes	Occasionally	Complete	No	No	No	No	No	No	Complete	No	No	No	No	No	No	Complete	No	Yes	AstraZeneca	AstraZeneca	2022-10-08	2022-02-04		531796822	Incomplete	Yes	AK-MPA-005	Yes
urban	40-49yrs	42	Male	Married	Secondary		Unemployed				Akan		Mpatasie	No	5	Christian	-0.196608	5.61316	No		No		Complete	No	No	No	No	No	No	Complete	No	No	No	No	No	No	Complete	No	Yes						241001559	Incomplete	Yes	AK-MPA-006	Yes
urban	60-69yrs	60	Male	Married	Tertiary		Formal		Other	Extension officer	Akan		Mpatasie	No	4	Christian	-0.196608	5.61316	No		Yes	Daily	Complete	No	Yes	No	No	No	Yes	Complete	No	No	No	No	No	No	Complete	No	Yes	AstraZeneca	AstraZeneca	2021-09-25			0549662328, 0541662328	Incomplete	Yes	AK-MPA-007	Yes
urban	50-50yrs	54	Female	Married	Primary		Informal		Farmer		Akan		Mpatasie	No	5	Christian	-0.196608	5.61316	No		No		Complete	Yes	No	No	No	No	Yes	Complete	No	No	No	No	No	No	Complete		Yes	Pfizer	Pfizer	2021-11-16	2021-12-07		534267754	Incomplete	Yes	AK-MPA-008	Yes
urban	10-19yrs	18	Female	Single	Primary		Unemployed				Akan		Mpatasie	No	2	Christian	-0.196608	5.61316	No		No		Complete	Yes	No	No	No	No	Yes	Complete	No	No	No	No	No	No	Complete	No	No						591066454	Complete	Yes	AK-MPA-009	Yes
urban	40-49yrs	45	Male	Married	Primary		Informal		Other	Steel bender	Akan		Mpatasie	No	7	Christian	-0.196608	5.61316	No		Yes	Occasionally	Complete	No	No	Yes	No	No	Yes	Complete	No	No	No	No	No	No	Complete	No	Yes	AstraZeneca	AstraZeneca				242937913	Incomplete	Yes	AK-MPA-010	Yes
urban	20-29yrs	25	Female	Married	Primary		Unemployed				Akan		Mpatasie	No	5	Christian			No		No		Complete	Yes	Yes	No	No	No	Yes	Complete	No	No	No	No	No	No	Complete	No	Yes	AstraZeneca	AstraZeneca	2021-11-29			544728788	Incomplete	Yes	AK-MPA-011	Yes
urban	20-29yrs	22	Male	Single	Primary		Informal		Driver		Akan		Mpatasie	Yes					No		No		Complete	Yes	Yes	No	No	Yes	Yes	Complete	No	No	No	No	No	No	Complete	No	Yes	AstraZeneca	AstraZeneca				550244052	Incomplete	Yes	AK-MPA-012	Yes
urban	10-19yrs	17	Female	Single	Primary		Unemployed				Other	Grusi	Mpatasie	No	2	Christian			No		No		Complete	No	No	No	No	No	No	Complete	No	No	No	No	No	No	Complete	No	No						540992121	Complete	Yes	AK-MPA-013	Yes
urban	20-29yrs	22	Female	Single	Secondary		Formal		Other	Prison officer	Akan		Manhyia	No	6	Christian	-1.61806	6.7043	No		No		Complete	Yes	Yes	No	No	Yes	Yes	Complete	No	No	No	No	No	No	Complete	No	No						554260719	Complete	Yes	AK-MAN-001	Yes
urban	20-29yrs	24	Female	Single	Primary		Informal		Other	Cleaner	Akan		Manhyia	No	6	Christian	-1.61788	6.70428	No		No		Complete	Yes	Yes	No	No	No	No	Complete	No	No	No	No	No	No	Complete	No	Yes	AstraZeneca	AstraZeneca	2021-11-29			556020842	Incomplete	Yes	AK-MAN-002	Yes
urban	20-29yrs	20	Female	Single	Secondary		Unemployed				Akan		Manhyia	No	6	Christian			No		Yes	Occasionally	Complete	Yes	Yes	No	No	No	No	Complete	No	No	No	No	No	No	Complete	No	Yes	AstraZeneca	AstraZeneca				240352954	Incomplete	Yes	AK-MAN-003	No
urban	50-50yrs	57	Female	Widow	Primary		Informal		Other	Zoomlion	Akan		Manhyia	No	6	None			No		Yes	Weekly	Complete	Yes	No	No	No	Yes	No	Complete	No	No	No	No	No	No	Complete	No	No						554260719	Complete	Yes	AK-MAN-004	Yes
urban	50-50yrs	53	Male	Divorce	Primary		Informal		Trader		Akan		Manhyia	No	3	Christian	-1.61788	6.70428	No		Yes	Daily	Complete	No	No	No	No	No	No	Complete	No	No	No	No	No	No	Complete	No	Yes	Johnson and Johnson	Johnson and Johnson	2023-05-25			244931741	Incomplete	Yes	AK-MAN-005	Yes
urban	50-50yrs	52	Male	Married	Primary		Informal		Trader		Akan		Manhyia	No	3	Christian	-1.61788	6.70428	No		No		Complete	No	No	No	No	No	No	Complete	No	No	No	No	No	No	Complete	No	Yes	AstraZeneca	AstraZeneca	2021-03-09	2021-05-26		242060279	Incomplete	Yes	AK-MAN-006	Yes
urban	50-50yrs	52	Male	Married	Primary		Informal		Other	Carpenter	Akan		Manhyia	No	6	Christian	-1.61806	6.7043	No		Yes	Occasionally	Complete	No	No	No	Yes	Yes	No	Complete	No	No	No	No	No	No	Complete	No	Yes	AstraZeneca	AstraZeneca				246849694	Incomplete	Yes	AK-MAN-007	Yes
urban	30-39yrs	34	Male	Single	Tertiary		Formal		Other	Businessman	Akan		Manhyia	Yes		Christian	-1.61837	6.70411	No		No		Complete	Yes	No	No	Yes	No	No	Complete	No	No	No	No	No	No	Complete	No	Yes	AstraZeneca	AstraZeneca				242802253	Incomplete	Yes	AK-MAN-008	Yes
urban	20-29yrs	20	Male	Single	Secondary		Informal		Trader		Akan		Manhyia	No	3	Christian	-1.61828	6.70422	No		Yes	Occasionally	Complete	Yes	No	No	Yes	No	No	Complete	No	No	No	No	No	No	Complete	No	No						257401060	Complete	Yes	AK-MAN-009	Yes
urban	60-69yrs	66	Female	Widow	Primary		Informal		Other	Caterer	Akan		Manhyia	Yes		Christian	-1.61847	6.70485	No		Yes	Occasionally	Complete	Yes	Yes	No	Yes	No	No	Complete	No	No	No	No	No	No	Complete	No	Yes	Other	Serum Institute of India	2021-03-08	2021-05-25	2022-02-07	244415825	Complete	Yes	AK-MAN-010	Yes
urban	20-29yrs	29	Female	Single	Primary		Informal		Other	Seamstress	Akan		Manhyia	No	3	Christian	-1.61768	6.70486	No		No		Complete	Yes	No	No	No	No	No	Complete	No	No	No	No	No	No	Complete	No	No						551435659	Complete	Yes	AK-MAN-011	Yes
urban	40-49yrs	47	Female	Married	Secondary		Informal		Trader		Akan		Manhyia	No	7	Christian	-1.61789	6.70485	No		Yes	Occasionally	Complete	Yes	No	No	Yes	No	No	Complete	No	No	No	No	No	No	Complete	No	Yes						594243892	Incomplete	Yes	AK-MAN-013	Yes
urban	40-49yrs	44	Female	Married	Primary		Informal		Trader		Akan		Manhyia	No	5	Christian	-1.61773	6.7049	No		Yes	Weekly	Complete	Yes	Yes	No	No	No	Yes	Complete	No	No	No	No	No	No	Complete	No	No						598279860	Complete	Yes	AK-MAN-016	Yes
urban	20-29yrs	22	Male	Single	Secondary		Unemployed				Akan		Manhyia	No	5	Christian	-1.61788	6.70484	No		No		Complete	No	No	No	No	No	No	Complete	No	No	No	No	No	No	Complete	No	No						552643534	Complete	Yes	AK-MAN-017	Yes
urban	20-29yrs	23	Female	Single	Primary		Informal		Other	Designer	Akan		Manhyia	No	5	Christian	-1.61792	6.7052	No		No		Complete	No	No	No	No	No	No	Complete	No	No	No	No	No	No	Complete	No	No						546207840	Complete	Yes	AK-MAN-019	Yes
urban	30-39yrs	37	Female	Married	Primary		Informal		Trader		Akan		Manhyia	No	5	Christian	-1.61792	6.70515	No		No		Complete	Yes	Yes	Yes	Yes	Yes	Yes	Complete	Yes	No	No	No	No	No	Complete	No	No						249479262	Complete	Yes	AK-MAN-024	Yes
urban	60-69yrs	69	Male	Married	Primary		Informal		Trader		Akan		Manhyia	No	3	Muslim	-1.61802	6.70485	No		Yes	Occasionally	Complete	No	No	No	No	No	No	Complete	No	No	No	No	No	No	Complete	No	Yes	Other	Serum Institute of India	2021-03-08	2021-05-24		277708189	Incomplete	Yes	AK-MAN-026	Yes
urban	60-69yrs	60	Female	Married	Primary		Informal		Other	Beeder	Akan		Manhyia	No	2	Muslim	-1.61794	6.70489	No		Yes	Occasionally	Complete	No	Yes	No	No	No	No	Complete	No	No	No	No	No	No	Complete	No	Yes	AstraZeneca	AstraZeneca	2021-11-29	2022-01-24		547077212	Incomplete	Yes	AK-MAN-028	Yes
urban	60-69yrs	61	Male	Married	Primary		Informal		Other	Mechanic	Akan		Manhyia	No	2		-1.61811	6.70492	No		No		Complete	No	No	No	No	No	No	Complete	No	No	No	No	No	No	Complete	No	Yes	AstraZeneca	AstraZeneca	2021-12-01	2022-01-20		243442127	Incomplete	Yes	AK-MAN-029	Yes
urban	60-69yrs	64	Male	Married	Primary		Informal		Other	Tailor	Akan		Manhyia	No	2	None	-1.61797	6.70494	No		Yes	Occasionally	Complete	No	Yes	No	No	No	No	Complete	No	No	No	No	No	No	Complete	No	Yes	AstraZeneca	AstraZeneca				248268512	Incomplete	Yes	AK-MAN-030	Yes
urban	50-50yrs	53	Male	Single	Primary		Informal		Trader		Akan		Manhyia	Yes		Christian	-1.61798	6.70489	No		Yes	Weekly	Complete	Yes	Yes	No	No	No	No	Complete	No	No	No	No	No	No	Complete	No	Yes						261632490	Incomplete	Yes	AK-MAN-032	Yes
urban	60-69yrs	60	Female	Married	Secondary		Unemployed				Akan		Manhyia	No	4	Christian	-1.61796	6.70485	No		No		Complete	No	No	No	No	No	No	Complete	No	No	No	No	No	No	Complete	No	Yes	Moderna	Moderna	2021-08-14			240774864	Incomplete	Yes	AK-MAN-033	Yes
urban	30-39yrs	37	Male	Single	Primary		Informal		Trader		Akan		Manhyia	No	2	Christian	-1.61809	6.70486	Yes	Occasionally	No		Complete	No	No	No	No	No	No	Complete	No	No	No	No	No	No	Complete	No	Yes						244796725	Incomplete	Yes	AK-MAN-034	No
urban	80-89yrs	86	Female	Widow	No formal education		Unemployed				Akan		Manhyia	No	4	Christian	-1.61808	6.70454	No		No		Complete	Yes	No	Yes	No	No	No	Complete	Yes	No	No	No	No	No	Complete	No	No						595738200	Complete	Yes	AK-MAN-035	Yes
urban	40-49yrs	49	Female	Married	Primary		Informal		Trader		Akan		Manhyia	No	2	Christian	-1.61807	6.70454	No		No		Complete	Yes	Yes	No	No	No	No	Complete	No	No	No	No	No	No	Complete	No	Yes	Moderna	Moderna	2022-01-13			245384505	Incomplete	Yes	AK-MAN-036	Yes
urban	30-39yrs	35	Female	Married	Secondary		Informal		Other	Seamstress	Akan		Manhyia	No	2	Christian	-1.61797	6.70441	No		Yes	Occasionally	Complete	Yes	Yes	Yes	No	Yes	No	Complete	No	No	No	No	No	No	Complete	No	Yes						246035892	Incomplete	Yes	AK-MAN-037	Yes
urban	50-50yrs	59	Female	Divorce	Primary		Informal		Trader		Akan		Manhyia	Yes		Christian	-1.61789	6.70435	No		No		Complete	Yes	No	No	No	No	No	Complete	No	No	No	No	No	No	Complete	No	Yes	Other	Serum Institute of India	2021-03-09			249557035	Incomplete	Yes	AK-MAN-038	Yes
urban	70-79yrs	71	Female	Widow	Primary		Informal		Trader		Akan		Manhyia	No	3	Christian	-1.61789	6.70435	No		No		Complete	No	No	No	No	No	No	Complete	No	No	No	No	No	No	Complete	No	Yes	AstraZeneca	AstraZeneca	2021-08-04	2022-05-27		246035892	Incomplete	Yes	AK-MAN-039	Yes
urban	40-49yrs	42	Female	Divorce	Primary		Informal		Trader		Akan		Manhyia	No	5	Christian	-1.61815	6.70435	No		No		Complete	Yes	No	Yes	No	Yes	No	Complete	No	No	No	No	No	No	Complete	No	Yes	AstraZeneca	AstraZeneca				0246267630, 0246267636	Incomplete	Yes	AK-MAN-043	Yes
urban	30-39yrs	30	Female	Married	Primary		Informal		Trader		Akan		Manhyia	No	4	Christian	-1.61816	6.70443	No		No		Complete	Yes	No	No	No	No	No	Complete	No	No	No	No	No	No	Complete	No	No						555004221	Complete	Yes	AK-MAN-045	Yes
urban	50-50yrs	56	Female	Divorce	Primary		Informal		Trader		Akan		Manhyia	No	3	Christian	-1.61833	6.70445	No		Yes	Occasionally	Complete	No	No	No	No	No	No	Complete	No	No	No	No	No	No	Complete	No	Yes	Other	Serum Institute of India	2021-03-05	2021-05-19		243241867	Incomplete	Yes	AK-MAN-046	Yes
urban	50-50yrs	52	Female	Divorce	Primary		Informal		Trader		Akan		Manhyia	No	4	Christian	-1.61833	6.70445	No		No		Complete	No	No	No	No	No	No	Complete	No	No	No	No	No	No	Complete	No	No						243113982	Complete	Yes	AK-MAN-047	Yes
urban	20-29yrs	25	Female	Single	Tertiary		Unemployed				Akan		Manhyia	No	8	Christian	-1.61796	6.70487	No		Yes	Occasionally	Complete	Yes	Yes	No	No	Yes	No	Complete	No	No	No	No	No	No	Complete	No	Yes	Moderna	Moderna	2022-01-08			541568902	Incomplete	Yes	AK-MAN-050	Yes
urban	20-29yrs	22	Female	Single	Primary		Informal		Other	Hairdresser	Akan		Manhyia	No	5	Christian	-1.61798	6.70486	No		No		Complete	Yes	No	No	No	No	No	Complete	No	No	No	No	No	No	Complete	No	Yes	Moderna	Moderna	2022-03-16	2023-01-21		543447062	Incomplete	Yes	AK-MAN-051	Yes
urban	70-79yrs	72	Female	Married	Primary		Unemployed				Akan		Manhyia	No	6	Christian	-1.61844	6.70496	No		No		Complete	Yes	No	No	No	No	No	Complete	No	No	No	No	No	No	Complete	No	Yes	AstraZeneca	AstraZeneca				02455232119, 02455232118	Incomplete	Yes	AK-MAN-052	Yes
urban	50-50yrs	58	Female	Divorce	Primary		Unemployed				Akan		Manhyia	Yes		Christian	-1.61856	6.70474	No		Yes	Occasionally	Complete	Yes	No	No	Yes	No	No	Complete	No	No	No	No	No	No	Complete		Yes	Other	Serum Institute of India	2021-03-07	2021-05-20		599347156	Incomplete	Yes	AK-MAN-054	Yes
urban	10-19yrs	19	Male	Single	Tertiary		Unemployed				Akan		Manhyia	No	2	Christian	-1.61875	6.70469	No		Yes	Occasionally	Complete	No	No	No	No	No	No	Complete	No	No	No	No	No	No	Complete	No	Yes	AstraZeneca	AstraZeneca				542284879	Incomplete	Yes	AK-MAN-055	Yes
urban	10-19yrs	11	Female	Single	Primary		Unemployed				Akan		Manhyia	No	2	Christian	-1.61872	6.70468	No		No		Complete	No	No	No	Yes	No	No	Complete	No	No	No	No	No	No	Complete		No						599347156	Incomplete	Yes	AK-MAN-056	Yes
urban	40-49yrs	40	Female	Married	Secondary		Informal		Trader		Akan		Manhyia	No	5	Christian	-1.61844	6.70496	No		No		Complete	No	No	No	No	No	No	Complete	No	No	No	No	No	No	Complete	No	Yes	AstraZeneca	AstraZeneca	2021-03-06	2021-05-21		5499163823	Incomplete	Yes	AK-MAN-058	Yes
urban	10-19yrs	16	Female	Single	Secondary		Unemployed				Akan		Manhyia	No	4	Christian	-1.61871	6.7046	No		No		Complete	Yes	No	No	Yes	No	No	Complete	No	No	No	No	No	No	Complete	No	No						595547310	Complete	Yes	AK-MAN-059	Yes
urban	60-69yrs	69	Female	Divorce	Primary		Unemployed				Akan		Manhyia	Yes		Christian	-1.61915	6.70457	No		Yes	Daily	Complete	No	No	No	No	No	No	Complete	No	No	No	No	No	No	Complete	No	Yes	AstraZeneca	AstraZeneca	2021-03-09	2021-09-02		575154202	Incomplete	Yes	AK-MAN-061	Yes
urban	40-49yrs	44	Female	Single	Primary		Formal		Teacher		Akan		Manhyia	No	4	Christian	-1.61923	6.70459	No		No		Complete	Yes	No	Yes	No	No	Yes	Complete	No	No	No	No	No	No	Complete	No	Yes	AstraZeneca	AstraZeneca	2011-11-22	2022-02-04		541359739	Incomplete	Yes	AK-MAN-062	Yes
urban	20-29yrs	25	Female	Married	Primary		Informal		Other	Seamstress	Akan		Manhyia	No	4	Christian	-1.6192	6.70444	No		No		Complete	Yes	Yes	Yes	No	No	No	Complete	No	No	No	No	No	No	Complete	No	No						0553637063/8	Complete	Yes	AK-MAN-063	Yes
urban	50-50yrs	50	Female	Divorce	No formal education		Informal		Trader		Akan		Manhyia	No	4	Christian	-1.61909	6.70459	No		No		Complete	Yes	No	No	No	No	Yes	Complete	No	No	No	No	No	No	Complete	No	Yes	Moderna	Moderna	2021-11-04			553065224	Incomplete	Yes	AK-MAN-065	Yes
urban	70-79yrs	72	Male	Married	Tertiary		Retired				Akan		Manhyia	No	3	Christian	-1.61915	6.70478	No		No		Complete	Yes	Yes	No	Yes	No	No	Complete	No	No	No	No	No	No	Complete		Yes	Other	Serum Institute of India	2021-03-07	2021-05-22		243826595	Incomplete	Yes	AK-MAN-066	Yes
urban	30-39yrs	37	Female	Married	Secondary		Informal		Trader		Akan		Manhyia	No	4	Christian	-1.61916	6.70476	No		No		Complete	No	No	No	No	No	Yes	Complete	No	No	No	No	No	No	Complete	No	Yes	Moderna	Moderna	2021-11-04			551391975	Incomplete	Yes	AK-MAN-067	Yes
urban	40-49yrs	47	Male	Married	Secondary		Informal		Other	Photographer	Akan		Manhyia	Yes		Christian	-1.61909	6.70461	No		No		Complete	Yes	No	No	No	No	No	Complete	No	No	No	No	No	No	Complete	No	Yes	Other	Serum Institute of India	2021-03-10	2021-05-26		244389496	Incomplete	Yes	AK-MAN-069	Yes
urban	50-50yrs	55	Female	Divorce	Primary		Informal		Other	Beautician	Akan		Manhyia	No	2	Christian	-1.61914	6.70465	No		No		Complete	Yes	No	No	No	No	Yes	Complete	No	No	No	No	No	No	Complete	No	Yes	AstraZeneca	AstraZeneca	2021-03-08	2021-09-08		249256980	Incomplete	Yes	AK-MAN-070	Yes
urban	20-29yrs	24	Male	Single	Secondary		Informal		Other	Repairer	Akan		Manhyia	Yes		Christian	-1.6193	6.70467	No		Yes	Weekly	Complete	Yes	Yes	No	No	No	No	Complete	No	No	No	No	No	No	Complete	No	Yes						241381219	Incomplete	Yes	AK-MAN-071	Yes
urban	30-39yrs	30	Female	Married	Secondary		Informal		Other	Caterer	Akan		Manhyia	No	4	Christian	-1.62023	6.70531	No		Yes	Daily	Complete	Yes	No	No	No	Yes	No	Complete	No	No	No	No	No	No	Complete	No	No						240690540	Complete	Yes	AK-MAN-072	Yes
urban	70-79yrs	78	Male	Divorce			Unemployed				Akan		Manhyia	Yes		Christian	-1.61977	6.70544	No		Yes	Daily	Complete	No	No	No	No	No	No	Complete	No	No	No	No	No	No	Complete	No	No							Incomplete	Yes	AK-MAN-073	Yes
urban	20-29yrs	22	Female	Single	Secondary		Unemployed				Akan		Manhyia	No	4	Christian	-1.62099	6.70376	No		No		Complete	Yes	No	Yes	Yes	Yes	No	Complete	No	No	No	No	No	No	Complete	No	Yes	Johnson and Johnson	Johnson and Johnson				597318301	Incomplete	Yes	AK-MAN-074	Yes
urban	30-39yrs	38	Male	Married	Secondary		Informal		Other	Construction worker	Akan		Manhyia	No	4	None	-1.61912	6.70472	No		Yes	Weekly	Complete	Yes	No	No	No	Yes	No	Complete	No	No	No	No	No	No	Complete	No	Yes						247050572	Incomplete	Yes	AK-MAN-077	Yes
urban	10-19yrs	19	Female	Single	Primary		Informal		Other	Food vendor	Other	Foreigner	Manhyia	No	4	Christian	-1.619	6.70526	No		No		Complete	No	No	No	No	No	No	Complete	No	No	No	No	No	No	Complete	No	No						249746547	Complete	Yes	AK-MAN-078	Yes
urban	30-39yrs	37	Male	Single	Primary		Informal		Other	Plumber	Akan		Manhyia	Yes		Christian	-1.619	6.70526	No		Yes	Weekly	Complete	Yes	No	No	No	No	Yes	Complete	No	No	No	No	No	No	Complete	No	No						557721663	Complete	Yes	AK-MAN-079	Yes
urban	10-19yrs	18	Female	Single	Secondary		Unemployed				Akan		Manhyia	No	2	Christian	-1.61917	6.70472	No		Yes	Occasionally	Complete	No	No	No	No	No	No	Complete	No	No	No	No	No	No	Complete	No	No						246804251	Complete	Yes	AK-MAN-089	Yes
urban	60-69yrs	65	Male	Married	Primary		Retired				Akan		Manhyia	No	2	Christian	-1.61912	6.70532	No		No		Complete	No	No	No	No	Yes	Yes	Complete	No	No	No	No	No	No	Complete		No						594232377	Incomplete	Yes	AK-MAN-090	Yes
urban	20-29yrs	27	Female	Single	Secondary		Informal		Other	Seamstress	Akan		Manhyia	No	2	Christian	-1.61912	6.70533	No		No		Complete	No	No	Yes	Yes	No	No	Complete	No	No	No	No	No	No	Complete	No	No						243809100	Complete	Yes	AK-MAN-091	Yes
urban	30-39yrs	36	Male	Single	Secondary		Informal		Trader		Akan		Manhyia	Yes		Christian	-1.61932	6.7042	No		Yes	Weekly	Complete	Yes	Yes	Yes	No	Yes	No	Complete	No	No	No	No	No	No	Complete	No	Yes	Moderna	Moderna	2021-11-07	2021-12-12		241922687	Incomplete	No	AK-MAN-092	Yes
urban	20-29yrs	27	Female	Single	Tertiary		Unemployed				Akan		Manhyia	No	7	Christian	-1.6195	6.70436	No		No		Complete	Yes	No	No	No	No	No	Complete	No	No	No	No	No	No	Complete	No	Yes	Johnson and Johnson	Johnson and Johnson	2022-06-12			245036451	Incomplete	Yes	AK-MAN-093	Yes
urban	50-50yrs	52	Female	Married	Primary		Informal		Trader		Akan		Manhyia	No	2	Christian	-1.61967	6.70433	No		Yes	Occasionally	Complete	Yes	No	No	No	Yes	Yes	Complete	No	No	No	No	No	No	Complete	No	Yes	AstraZeneca	AstraZeneca	2021-09-24			249103658	Incomplete	Yes	AK-MAN-094	Yes
urban	60-69yrs	68	Female	Widow	Secondary		Informal				Akan		Manhyia	Yes		Christian	-1.61944	6.7044	No		Yes	Daily	Complete	Yes	Yes	No	No	No	No	Complete	No	No	No	No	No	No	Complete	No	Yes	Johnson and Johnson	Johnson and Johnson	2021-08-18			593570764	Incomplete	Yes	AK-MAN-095	Yes
urban	60-69yrs	67	Female	Divorce	Primary		Unemployed				Akan		Manhyia	Yes		Christian	-1.61946	6.70443	No		Yes	Occasionally	Complete	No	No	No	No	No	No	Complete	No	No	No	No	Yes	No	Complete	No	Yes						243615216	Incomplete	Yes	AK-MAN-096	Yes
urban	70-79yrs	73	Male	Widow	Secondary		Retired				Akan		Manhyia	Yes		Christian	-1.61944	6.70442	No		No		Complete	No	No	Yes	No	No	No	Complete	No	No	No	No	No	No	Complete	No	Yes	AstraZeneca	AstraZeneca	2021-10-07	2021-12-10		265802646	Incomplete	Yes	AK-MAN-097	Yes
urban	50-50yrs	50	Female	Married	Primary		Informal		Other	Food vendor	Akan		Manhyia	No	6	Christian	-1.6194	6.70457	No		No		Complete	No	No	No	No	No	No	Complete	No	No	No	No	No	No	Complete	No	No						243406387	Complete	Yes	AK-MAN-098	Yes
urban	40-49yrs	44	Female	Married	Primary		Informal		Trader		Akan		Manhyia	No	6	Christian	-1.61927	6.7043	No		Yes	Occasionally	Complete	No	No	Yes	No	Yes	No	Complete	No	No	No	No	No	No	Complete	No	Yes						243665056	Incomplete	Yes	AK-MAN-099	Yes
urban	50-50yrs	53	Female	Divorce	Primary		Informal		Trader		Akan		Manhyia	Yes		Christian	-1.61869	6.70476	No		Yes	Daily	Complete	Yes	No	Yes	Yes	Yes	No	Complete	No	No	No	No	No	No	Complete	No	Yes						249342346	Incomplete	Yes	AK-MAN-100	Yes
urban	40-49yrs	47	Male	Single	Secondary		Informal		Other	Tailor	Akan		Manhyia	Yes		Christian	-1.61912	6.70534	No		Yes	Weekly	Complete	Yes	No	Yes	No	Yes	Yes	Complete	No	No	No	No	No	No	Complete	No	No						243254643	Complete	Yes	AK-MAN-101	Yes
urban	40-49yrs	48	Male	Single	Primary		Informal		Other	Tailor	Akan		Manhyia	No	3	Christian	-1.619	6.70527	No		Yes	Occasionally	Complete	No	No	No	No	No	No	Complete	No	No	No	No	No	No	Complete	No	Yes						244783306	Incomplete	Yes	AK-MAN-102	Yes
urban	40-49yrs	48	Male	Divorce	Secondary		Informal		Trader		Akan		Manhyia	Yes		Christian	-1.61913	6.70485	No		No		Complete	No	Yes	No	No	No	No	Complete	No	No	No	No	No	No	Complete	No	Yes	Other	Serum Institute of India	2021-03-06	2021-05-23		247853413	Incomplete	Yes	AK-MAN-103	Yes
urban	20-29yrs	24	Male	Single	Primary		Informal		Other	Tailor	Akan		Manhyia	No	2	Christian	-1.61911	6.70485	No		No		Complete	Yes	Yes	Yes	No	No	No	Complete	No	No	No	No	No	No	Complete	No	No						541789401	Complete	Yes	AK-MAN-104	Yes
urban	40-49yrs	40	Female	Married	Primary		Informal		Other	Food vendor	Other	Banda	Manhyia	No	4	Christian	-1.61914	6.7048	No		No		Complete	No	No	No	No	No	No	Complete	No	No	No	No	No	No	Complete	No	Yes						532913880	Incomplete	Yes	AK-MAN-105	No
urban	30-39yrs	39	Female	Single	Secondary		Unemployed				Akan		Manhyia	No	4	Christian	-1.61914	6.7048	No		No		Complete	Yes	No	No	No	No	No	Complete	No	No	No	No	No	No	Complete	No	Yes	Other	Serum Institute of India	2021-03-04	2021-04-29		242020809	Incomplete	Yes	AK-MAN-106	Yes
urban	40-49yrs	40	Female	Married	Primary		Informal		Trader		Akan		Manhyia	No	5	Christian	-1.61896	6.70446	No		Yes	Occasionally	Complete	No	No	No	No	No	No	Complete	No	No	No	No	No	No	Complete	No	No						244285511	Complete	Yes	AK-MAN-107	Yes
urban	50-50yrs	52	Male	Married	Primary		Informal		Trader		Akan		Manhyia	No	2	Christian	-1.61893	6.70441	No		Yes	Daily	Complete	No	No	Yes	No	No	No	Complete	No	No	No	No	No	No	Complete	No	Yes						244488419	Incomplete	Yes	AK-MAN-109	Yes
urban	40-49yrs	47	Female	Married	Primary		Informal		Trader		Akan		Manhyia	No	5	Christian	-1.61894	6.70439	No		Yes	Daily	Complete	Yes	No	No	No	No	No	Complete	No	No	No	No	No	No	Complete	No	Yes						596072447	Complete	Yes	AK-MAN-110	Yes
urban	50-50yrs	54	Male	Married	Primary		Informal		Trader		Akan		Manhyia	Yes		Christian	-1.61894	6.70439	No		Yes	Occasionally	Complete	No	No	No	No	No	No	Complete	No	No	No	No	No	No	Complete	No	No						540661742	Complete	No	AK-MAN-111	Yes
urban	10-19yrs	18	Female	Single	Secondary		Informal		Trader		Akan		Manhyia	No	5	Christian	-1.61894	6.70437	No		Yes	Occasionally	Complete	Yes	No	No	No	Yes	Yes	Complete	No	No	No	No	No	No	Complete	No	No						532103797	Complete	Yes	AK-MAN-112	Yes
urban	20-29yrs	20	Male	Single	No formal education		Unemployed				Akan		Manhyia	No	5	Christian	-1.61867	6.70442	No		No		Complete	No	No	No	No	No	No	Complete	No	No	No	No	No	No	Complete		No						245826009	Complete	Yes	AK-MAN-113	Yes
urban	20-29yrs	25	Male	Single	Secondary		Informal		Trader		Akan		Manhyia	No	2	Christian	-1.61868	6.70441	No		Yes	Weekly	Complete	Yes	No	No	No	No	No	Complete	No	No	No	No	No	No	Complete	No	No						530830463	Complete	Yes	AK-MAN-115	Yes
urban	40-49yrs	46	Female	Married	Primary		Informal		Trader		Akan		Manhyia	No	6	Christian	-1.61884	6.70443	No		No		Complete	No	No	No	No	No	No	Complete	No	No	No	No	No	No	Complete	No	Yes						550572028	Incomplete	Yes	AK-MAN-116	Yes
urban	70-79yrs	74	Female	Widow	Tertiary		Retired				Akan		Manhyia	No	4	Christian	-1.61955	6.70413	No		No		Complete	No	No	Yes	No	No	Yes	Complete	No	No	No	No	No	No	Complete		Yes	AstraZeneca	AstraZeneca				208282796	Incomplete	Yes	AK-MAN-118	Yes
urban	30-39yrs	33	Female	Married	Primary		Informal		Trader		Akan		Manhyia	No	3	Christian	-1.61955	6.70413	No		Yes	Occasionally	Complete	Yes	No	Yes	No	Yes	Yes	Complete	No	No	No	No	No	No	Complete		Yes						249102282	Incomplete	Yes	AK-MAN-119	Yes
urban	20-29yrs	24	Female	Single	Primary		Informal		Other	Seamstress	Akan		Manhyia	No	2	Christian	-1.61925	6.7045	No		No		Complete	Yes	No	No	No	No	No	Complete	No	No	No	No	No	No	Complete		Yes	AstraZeneca	AstraZeneca	2021-09-24			257393382	Incomplete	Yes	AK-MAN-120	Yes
urban	60-69yrs	69	Female	Widow	Primary		Informal		Other	Seamstress	Akan		Manhyia	Yes		Christian	-1.61954	6.7046	No		Yes	Occasionally	Complete	Yes	No	Yes	No	Yes	No	Complete	No	No	No	No	No	No	Complete		Yes	AstraZeneca	AstraZeneca				243389725	Incomplete	Yes	AK-MAN-122	Yes
urban	60-69yrs	69	Female	Widow	Primary		Unemployed				Akan		Manhyia	Yes		Christian	-1.61952	6.70451	No		No		Complete	Yes	No	Yes	No	No	Yes	Complete	Yes	No	No	No	No	No	Complete		Yes	AstraZeneca	AstraZeneca				243654069	Incomplete	Yes	AK-MAN-125	Yes
urban	40-49yrs	42	Female	Divorce	Primary		Informal		Trader		Akan		Manhyia	No	2	None	-1.61937	6.70457	No		No		Complete	No	No	Yes	No	No	No	Complete	No	No	No	No	No	No	Complete	No	Yes						548658058	Incomplete	Yes	AK-MAN-127	Yes
urban	70-79yrs	75	Male	Widow	Primary		Retired				Akan		Manhyia	Yes		Christian	-1.61968	6.70463	No		No		Complete	Yes	No	Yes	No	No	No	Complete	No	No	No	No	No	No	Complete	No	Yes	Other	Serum Institute of India	2021-03-05	2021-05-24		548917063	Incomplete	Yes	AK-MAN-128	Yes
urban	70-79yrs	70	Female	Divorce	Primary		Unemployed				Akan		Manhyia	No	2	Christian	-1.61907	6.70529	No		No		Complete	Yes	No	No	No	No	No	Complete	No	No	No	No	No	No	Complete	No	Yes						593595850	Incomplete	Yes	AK-MAN-133	Yes
urban	40-49yrs	40	Female	Widow	Primary		Informal		Other	Laundry worker	Other	Mole	Manhyia	No	10	Christian	-1.61914	6.70533	No		No		Complete	Yes	No	No	No	No	Yes	Complete	No	No	No	No	No	No	Complete	No	No						546563238	Complete	Yes	AK-MAN-136	Yes
urban	40-49yrs	46	Female	Married	Primary		Informal		Other	Food vendor	Akan		Manhyia	No	7	Muslim	-1.619	6.70527	No		Yes	Daily	Complete	Yes	No	No	No	Yes	Yes	Complete	No	No	No	No	No	No	Complete	No	Yes						549858850	Incomplete	Yes	AK-MAN-139	Yes
urban	50-50yrs	53	Male	Single	Primary		Informal		Other	Carpentry	Akan		Manhyia	No	5	Christian	-1.619	6.70527	Yes	Daily	Yes	Occasionally	Complete	Yes	No	Yes	Yes	No	Yes	Complete	No	No	No	No	No	No	Complete	No	No						552791477	Complete	Yes	AK-MAN-140	Yes
urban	20-29yrs	25	Female	Married	Primary		Unemployed				Akan		Manhyia	No	5	Christian	-1.619	6.70527	No		No		Complete	Yes	Yes	Yes	No	Yes	Yes	Complete	No	No	No	No	No	No	Complete	No	No						552791477	Complete	Yes	AK-MAN-144	Yes
urban	40-49yrs	48	Male	Single	Secondary		Informal		Other	Hairdresser	Akan		Manhyia	No	4	Christian	-1.5765	6.66987	No		No		Complete	No	No	No	No	No	No	Complete	No	No	No	No	No	No	Complete	No	Yes						243930196	Incomplete	Yes	AK-MAN-147	Yes
urban	50-50yrs	53	Male	Married	Secondary		Informal		Other	Carpentry	Akan		Manhyia	No	5	None	-1.57648	6.66988	No		Yes	Daily	Complete	Yes	Yes	No	No	No	Yes	Complete	No	No	No	No	No	No	Complete	No	Yes						242763714	Incomplete	Yes	AK-MAN-148	Yes
urban	50-50yrs	51	Male	Single	Primary		Informal		Other	Electrician	Akan		Manhyia	Yes		Christian	-1.57637	6.66981	No		Yes	Daily	Complete	No	No	No	Yes	Yes	No	Complete	No	No	No	No	No	No	Complete	No	No						595736422	Complete	Yes	AK-MAN-149	Yes
urban	30-39yrs	35	Female	Single	Primary		Informal		Other	Seamstress	Akan		Manhyia	No	4	Christian	-1.57248	6.68619	No		No		Complete	No	No	No	No	No	No	Complete	No	No	No	No	No	No	Complete	No	No						247192725	Complete	Yes	AK-MAN-150	Yes
urban	60-69yrs	63	Female	Divorce	Primary		Informal		Trader		Akan		Manhyia	No	4	Christian	-1.61986	6.70533	No		Yes	Weekly	Complete	No	No	No	No	No	No	Complete	No	No	No	No	No	No	Complete	No	Yes						245913993	Incomplete	Yes	AK-MAN-153	Yes
urban	50-50yrs	54	Female	Married	Primary		Informal		Trader		Akan		Manhyia	No	4	Christian	-1.61986	6.70533	No		Yes	Daily	Complete	No	No	No	No	No	No	Complete	No	No	No	No	No	No	Complete	No	Yes	AstraZeneca	AstraZeneca	2021-03-04	2021-05-24		200765491	Incomplete	Yes	AK-MAN-154	Yes
urban	50-50yrs	53	Male	Single	Primary		Informal		Other	Shoe maker	Akan		Manhyia	Yes		Christian	-1.62006	6.70523	Yes	Daily	No		Complete	No	No	No	No	No	No	Complete	No	No	No	No	No	No	Complete	No	No						243930196	Complete	Yes	AK-MAN-155	Yes
urban	40-49yrs	43	Female	Married	Primary		Informal		Trader		Akan		Manhyia	No	9	Christian	-1.61989	6.70527	No		No		Complete	Yes	No	No	Yes	No	Yes	Complete	No	No	No	No	No	No	Complete	No	No						591909271	Complete	Yes	AK-MAN-156	Yes
urban	40-49yrs	47	Male	Married	Primary		Informal		Other	Fashion designer	Other	Gonja	Manhyia	No	4	Muslim	-1.61991	6.70529	Yes	Daily	Yes	Occasionally	Complete	Yes	Yes	Yes	Yes	Yes	Yes	Complete	No	No	No	No	No	No	Complete	No	Yes						244740740	Incomplete	Yes	AK-MAN-158	Yes
urban	10-19yrs	18	Male	Single	Primary		Unemployed				Akan		Manhyia	No	7	Christian	-1.61997	6.70532	No		Yes	Occasionally	Complete	No	No	No	No	No	No	Complete	No	No	No	No	No	No	Complete	Yes	No						508246517	Complete	Yes	AK-MAN-160	Yes
urban	20-29yrs	21	Female	Single	Secondary		Unemployed		Other	Student	Akan		Manhyia	No	9	Christian	-1.61989	6.70528	No		No		Complete	Yes	Yes	No	No	No	Yes	Complete	No	No	No	No	No	No	Complete	No	No						599158111	Complete	Yes	AK-MAN-161	Yes
urban	10-19yrs	19	Male	Single	Secondary		Informal		Trader		Akan		Manhyia	No	8	Christian	-1.6199	6.70526	No		No		Complete	No	No	No	No	No	No	Complete	No	No	No	No	No	No	Complete	No	No						592319054	Complete	Yes	AK-MAN-162	Yes
urban	10-19yrs	19	Female	Single	Secondary		Informal		Trader		Akan		Manhyia	No	4	Christian	-1.61991	6.70523	No		Yes	Occasionally	Complete	Yes	Yes	Yes	Yes	Yes	Yes	Complete	No	No	No	No	No	No	Complete	No	Yes	Pfizer	Pfizer	2021-11-24	2021-12-24	2022-04-07	547256188	Complete	Yes	AK-MAN-164	Yes
urban	10-19yrs	18	Female	Single	Secondary		Unemployed				Akan		Manhyia	No	5	Christian	-1.61995	6.70522	No		No		Complete	Yes	No	Yes	Yes	Yes	No	Complete	No	No	No	No	No	No	Complete	No	Yes	Pfizer	Pfizer				248886021	Incomplete	Yes	AK-MAN-166	Yes
urban	40-49yrs	42	Female	Divorce	Primary		Informal		Other	Day care worker	Other	Mole	Manhyia	No	8	Christian	-1.61967	6.70538	No		No		Complete	Yes	No	No	No	No	No	Complete	No	No	No	No	Yes	No	Complete	No	No						257214392	Complete	Yes	AK-MAN-170	Yes
urban	30-39yrs	30	Female	Single	No formal education		Informal		Trader		Other	Mo	Manhyia	No	8	Christian	-1.61967	6.70538	No		No		Complete	No	Yes	No	Yes	No	No	Complete	Yes	No	No	No	No	No	Complete	No	Yes	Pfizer	Pfizer	2022-01-19	2022-07-16		545517281	Incomplete	Yes	AK-MAN-171	Yes
urban	20-29yrs	24	Male	Single	Secondary		Informal		Trader		Akan		Manhyia	No	5		-1.61961	6.70535	Yes	Weekly	Yes	Weekly	Complete	No	No	No	No	No	No	Complete	No	No	No	No	No	No	Complete	No	Yes						558104214	Incomplete	Yes	AK-MAN-173	Yes
urban	50-50yrs	50	Female	Married	Secondary		Informal		Trader		Akan		Manhyia	No	3	Christian	-1.61962	6.70539	No		Yes	Daily	Complete	Yes	No	No	No	No	No	Complete	No	No	No	No	No	No	Complete	No	Yes						243481991	Incomplete	Yes	AK-MAN-174	Yes
urban	30-39yrs	32	Female	Single	Primary		Informal		Trader		Other	Banda	Manhyia	No	2	Christian	-1.61961	6.70549	No		Yes	Occasionally	Complete	No	No	No	No	No	No	Complete	No	No	No	No	No	No	Complete	No	No						530125074	Complete	Yes	AK-MAN-177	Yes
urban	50-50yrs	50	Female	Widow	Primary		Informal		Other	Seamstress	Akan		Manhyia	No	4	Christian	-1.61928	6.70477	No		Yes	Occasionally	Complete	No	No	No	No	No	No	Complete	No	No	No	No	No	No	Complete	No	Yes						242449042	Incomplete	Yes	AK-MAN-178A	Yes
urban	40-49yrs	41	Female	Widow	Primary		Informal		Trader		Other	Banda	Manhyia	No	3	Muslim	-1.6205	6.70613	No		Yes	Occasionally	Complete	Yes	Yes	Yes	No	No	Yes	Complete	No	No	No	No	No	No	Complete	No	No						531178324	Complete	Yes	AK-MAN-178B	Yes
urban	20-29yrs	22	Female	Single	Primary		Informal		Other	Hairdresser	Akan		Manhyia	Yes		Christian	-1.62049	6.70613	No		No		Complete	Yes	No	Yes	No	No	No	Complete	No	No	No	No	No	No	Complete	No	No						542480404	Complete	Yes	AK-MAN-179	Yes
urban	60-69yrs	60	Female	Widow	Primary		Unemployed				Akan		Manhyia	No	3	Muslim	-1.62049	6.7061	No		No		Complete	Yes	No	No	No	No	Yes	Complete	No	No	No	No	No	No	Complete	No	Yes	Other	Serum Institute of India	2021-03-07	2021-05-24		540246095	Incomplete	Yes	AK-MAN-180	No
urban	20-29yrs	26	Female	Single	Secondary		Informal		Other	Hairdresser	Other	Banda	Manhyia	No	6	Muslim	-1.62056	6.70615	No		Yes	Occasionally	Complete	Yes	Yes	Yes	No	Yes	Yes	Complete	No	No	No	No	No	No	Complete	No	Yes	AstraZeneca	AstraZeneca	2022-02-03			241717171	Incomplete	Yes	AK-MAN-181	Yes
urban	20-29yrs	25	Female	Single	Secondary		Informal		Other	Seamstress	Akan		Manhyia	No	3	Christian	-1.62052	6.70628	No		Yes	Daily	Complete	No	No	Yes	No	No	Yes	Complete	No	No	No	No	No	No	Complete	No	Yes						240165077	Incomplete	Yes	AK-MAN-183	Yes
urban	30-39yrs	39	Male	Married	Primary		Informal		Driver		Akan		Manhyia	Yes		Christian	-1.62051	6.70628	No		No		Complete	No	No	No	No	No	No	Complete	No	No	No	No	No	No	Complete	No	Yes						0249378907, 0248378807	Incomplete	Yes	AK-MAN-184	Yes
urban	20-29yrs	23	Female	Single	Secondary		Unemployed				Akan		Manhyia	No	5	Christian			No		Yes	Weekly	Complete	No	No	No	No	Yes	Yes	Complete	No	No	No	No	No	No	Complete	No	No						547630288	Complete	Yes	AK-MAN-185	Yes
urban	20-29yrs	28	Female	Married	Primary		Informal		Trader		Other	Wala	Manhyia	No	7	Christian	-1.56931	6.67203	No		No		Complete	Yes	No	No	Yes	Yes	Yes	Complete	No	No	No	No	No	No	Complete	No	No						240762787	Complete	Yes	AK-MAN-186	Yes
urban	50-50yrs	54	Female	Married	Primary		Informal		Trader		Akan		Manhyia	No	4	Christian	-1.6201	6.70643	No		No		Complete	No	No	Yes	Yes	No	No	Complete	No	No	No	No	No	No	Complete		No						546326042	Incomplete	Yes	AK-MAN-187	Yes
urban	70-79yrs	71	Female	Married	Secondary		Informal		Trader		Akan		Manhyia	No	2	Christian	-1.62011	6.70634	No		Yes	Daily	Complete	No	No	No	No	No	Yes	Complete	No	No	No	No	No	No	Complete	No	Yes						500981806	Incomplete	Yes	AK-MAN-188	Yes
urban	40-49yrs	44	Female	Divorce	Primary		Informal		Trader		Akan		Manhyia	No	3		-1.62025	6.70613	No		Yes	Daily	Complete	No	No	No	No	No	No	Complete	No	No	No	No	No	No	Complete		No						244475006	Complete	Yes	AK-MAN-191	Yes
urban	60-69yrs	60	Female	Married	Primary		Informal		Trader		Akan		Manhyia	No	2		-1.61917	6.70678	No		Yes	Daily	Complete	Yes	No	No	No	No	No	Complete	No	No	No	No	No	No	Complete		Yes						276099888	Incomplete	Yes	AK-MAN-192	Yes
urban	20-29yrs	23	Female	Single	Primary		Informal		Other	Weaver	Other	Frafra	Manhyia	No	3	Christian			No		Yes	Daily	Complete	No	No	No	No	No	No	Complete	No	No	No	No	No	No	Complete	No	Yes	AstraZeneca	AstraZeneca	2021-11-24	2023-03-10		531903896	Incomplete	Yes	AK-MAN-193	Yes
urban	20-29yrs	22	Female		Primary		Informal		Trader		Other	Frafra	Manhyia	No	4		-1.62023	6.70617	No		No		Complete	No	No	No	No	No	No	Complete	No	No	No	No	No	No	Complete		Yes						558751688	Incomplete	Yes	AK-MAN-195	Yes
urban	50-50yrs	57	Female	Married	Primary		Informal		Trader		Akan		Manhyia	No	5		-1.6202	6.70621	No		Yes	Daily	Complete	No	No	No	No	No	No	Complete	No	No	No	No	No	No	Complete	No	Yes						248831597	Incomplete	Yes	AK-MAN-196	Yes
urban	50-50yrs	53	Female	Divorce	Primary		Informal		Trader		Akan		Manhyia	No	7	Christian			No		Yes	Daily	Complete	Yes		Yes	Yes	Yes	Yes	Complete	No	No	No	No	No	No	Complete	No	Yes						558557322	Incomplete	Yes	AK-MAN-197	Yes
urban	40-49yrs	41	Female	Married	Primary		Informal		Trader		Akan		Manhyia	No	3		-1.62017	6.70625	No		No		Complete	No	No	No	No	No	No	Complete	No	No	No	No	No	No	Complete	No	Yes	Johnson and Johnson	Johnson and Johnson	2021-08-14			244178212	Incomplete	Yes	AK-MAN-198	Yes
urban	50-50yrs	55	Female	Widow	Primary		Informal		Trader		Akan		Manhyia				-1.62017	6.70611	No		Yes	Occasionally	Complete	No	No	No	No	No	No	Complete	Yes	Yes	No	No	No	No	Complete	No	Yes						555040019	Incomplete	Yes	AK-MAN-199	Yes
urban	40-49yrs	42	Female	Married	Primary		Informal		Other	Food Vendor	Other	Gonja	Manhyia	No	3	Muslim	-1.62016	6.70614	No		No		Complete	Yes	No	No	No	No	Yes	Complete	No	No	No	No	No	No	Complete		Yes	AstraZeneca	AstraZeneca	2021-10-16			266712136	Complete	Yes	AK-MAN-201	Yes
urban	50-50yrs	56	Female	Married	Primary		Informal		Other	Seamstress	Akan		Manhyia	No	3	Christian	-1.6199	6.70606	No		Yes	Daily	Complete	No	No	Yes	No	No	No	Complete	No	No	No	No	No	No	Complete	No	Yes	Other	Serum Institute of India	2021-03-08	2021-05-22		245361896	Incomplete	Yes	AK-MAN-208B	Yes
urban	40-49yrs	48	Female	Widow	Primary		Informal		Other	Hairdresser	Akan		Manhyia	No	2	Christian	-1.61988	6.7061	No		Yes	Weekly	Complete	No	No	No	No	No	Yes	Complete	No	No	No	No	No	No	Complete	No	Yes						244594005	Incomplete	Yes	AK-MAN-209	Yes
urban	50-50yrs	58	Male	Married	Primary		Informal		Trader		Akan		Manhyia	Yes		Christian	-1.61988	6.70602	No		Yes	Daily	Complete	No	No	No	No	No	No	Complete	No	No	No	No	No	No	Complete	No	Yes	AstraZeneca	AstraZeneca	2021-03-09	2021-05-20		205681987	Incomplete	Yes	AK-MAN-210	Yes
urban	20-29yrs	20	Female	Single	Secondary		Unemployed				Akan		Manhyia	No	3		-1.61989	6.70592	No		Yes	Occasionally	Complete	Yes	No	Yes	No	No	No	Complete	No	No	No	No	No	No	Complete	No	No						551131217	Complete	Yes	AK-MAN-211	Yes
urban	20-29yrs	26	Female	Married	Secondary		Informal		Trader		Akan		Manhyia	No	5	Christian	-1.61957	6.70612	No		No		Complete	No	No	No	No	Yes	Yes	Complete	No	No	No	No	No	No	Complete	No	No						599060790	Complete	Yes	AK-MAN-213	Yes
urban	40-49yrs	45	Male	Divorce	Primary		Informal		Other	Decoration	Akan		Manhyia	Yes		Christian	-1.6196	6.70596	No		No		Complete	Yes	No	Yes	No	No	Yes	Complete	No	No	No	No	No	No	Complete	No	Yes						244926447	Incomplete	Yes	AK-MAN-215	Yes
urban	40-49yrs	41	Female	Single	No formal education		Unemployed				Akan		Manhyia	No	4	Christian	-1.61964	6.70634	No		Yes	Daily	Complete	Yes	Yes	Yes	Yes	Yes	Yes	Complete	No	No	No	No	No	No	Complete	No	No						553608858	Complete	Yes	AK-MAN-216	Yes
urban	20-29yrs	20	Female	Married	Primary		Informal		Other	Hairdresser	Akan		Manhyia	No	4	Christian	-1.61988	6.70624	No		No		Complete	No	No	No	No	No	No	Complete	No	No	No	No	No	No	Complete	No	No						546336909	Complete	Yes	AK-MAN-221	Yes
urban	80-89yrs	82	Female	Divorce	Tertiary		Retired				Akan		Manhyia	No	2	Christian	-1.61975	6.70635	No		Yes	Daily	Complete	No	No	No	No	No	No	Complete	No	No	No	No	No	No	Complete	No	Yes	Other	Serum Institute of India	2021-03-04	2021-05-20		208229138	Incomplete	Yes	AK-MAN-222	Yes
urban	20-29yrs	29	Female	Married	No formal education		Informal		Other	Food Vendor	Other	Gruma	Manhyia	No	4	Christian	-1.61959	6.70618	No		No		Complete	No	No	No	No	No	No	Complete	No	No	No	No	No	No	Complete	No	No						597133168	Complete	Yes	AK-MAN-224	Yes
urban	20-29yrs	20	Female	Married	No formal education		Unemployed				Other	Gruma	Manhyia	No	3	Christian	-1.61956	6.70624	No		No		Complete	No	No	No	No	No	No	Complete	No	No	No	No	No	No	Complete	No	No						597133168	Complete	Yes	AK-MAN-225	Yes
urban	40-49yrs	48	Female	Single	Primary		Informal		Other	Laundry worker	Other	Banda	Manhyia	No	2	Christian	-1.61952	6.70622	No		Yes	Daily	Complete	No	No	No	No	No	Yes	Complete	No	No	No	No	No	No	Complete	No	No						594252327	Complete	Yes	AK-MAN-226	Yes
urban	20-29yrs	23	Female	Single	Secondary		Informal		Trader		Other	Banda	Manhyia	No	3	Christian	-1.61955	6.70629	No		Yes	Occasionally	Complete	Yes	Yes	Yes	Yes	No	Yes	Complete	No	No	No	No	No	No	Complete	No	Yes						543009904	Incomplete	Yes	AK-MAN-227	Yes
urban	20-29yrs	25	Female	Married	No formal education		Informal		Other	Food Vendor	Other	Gruma	Manhyia	No	2	Christian	-1.61967	6.70634	No		No		Complete	No	No	No	No	No	No	Complete	No	No	No	No	No	No	Complete	No	No						534904586	Complete	Yes	AK-MAN-231	Yes
urban	30-39yrs	37	Male	Married	No formal education		Informal		Other	Waste recycler	Other	Gruma	Manhyia	No	4	Christian	-1.58681	6.67196	Yes		Yes	Daily	Complete	Yes	Yes	Yes	Yes	Yes	No	Complete	No	No	No	No	No	No	Complete	No	No						530684534	Complete	Yes	AK-MAN-234	Yes
urban	20-29yrs	21	Female	Single	Secondary		Informal		Other	Hairdresser	Akan		Manhyia	No	2	Christian	-1.61917	6.70599	No		Yes	Occasionally	Complete	No	No	No	No	No	No	Complete	No	No	No	No	No	No	Complete	No	Yes						596157371	Incomplete	Yes	AK-MAN-243	Yes
urban	40-49yrs	42	Male	Married	Primary		Informal		Trader		Akan		Manhyia	Yes		Christian	-1.61949	6.70625	No		Yes	Daily	Complete	No	No	No	Yes	Yes	No	Complete	No	No	No	No	No	No	Complete	No	No						533501360	Complete	Yes	AK-MAN-244	Yes
urban	70-79yrs	71	Male	Married	Secondary		Informal		Farmer		Akan		Manhyia	No	2		-1.6203	6.70597	No		Yes	Daily	Complete	No	No	Yes	No	No	No	Complete	No	No	No	No	No	No	Complete	No	Yes						248563681	Incomplete	Yes	AK-MAN-247	Yes
urban	40-49yrs	44	Female	Married	Secondary		Informal		Other	Fashion designer	Akan		Manhyia	No	2	Christian	-1.62023	6.70603	No		Yes	Daily	Complete	No	No	No	No	No	No	Complete	No	No	No	No	No	No	Complete	No	Yes						246780623	Incomplete	Yes	AK-MAN-248	Yes
urban	10-19yrs	19	Female	Married	No formal education		Unemployed				Other	Gruma	Manhyia	No	3	Christian	-1.61995	6.70575	No		No		Complete	Yes	No	No	No	No	No	Complete	No	No	No	No	No	No	Complete	Yes	No						277854623	Complete	Yes	AK-MAN-250	Yes
urban	30-39yrs	35	Female	Single	Primary		Informal		Other	Decoration	Akan		Manhyia	No	7		-1.61992	6.70578	No		No		Complete	Yes	No	No	Yes	Yes	No	Complete	No	No	No	No	No	No	Complete	No	Yes	AstraZeneca	AstraZeneca	2021-10-15	2022-01-27		247341511	Incomplete	Yes	AK-MAN-253	Yes
urban	50-50yrs	59	Female	Divorce	Primary		Informal		Trader		Akan		Manhyia	Yes		Christian	-1.62038	6.70677	No		Yes	Occasionally	Complete	Yes	No	Yes	No	Yes	No	Complete	No	No	No	No	No	No	Complete	No	Yes						244793739	Incomplete	Yes	AK-MAN-258	Yes
urban	40-49yrs	47	Female	Married	No formal education		Informal		Other	Food vendor	Other	Frafra	Manhyia	No	3	Muslim	-1.61947	6.70635	No		Yes	Daily	Complete	No	No	No	No	No	No	Complete	No	No	No	No	No	No	Complete	No	No						248741120	Complete	Yes	AK-MAN-259	Yes
urban	20-29yrs	23	Female	Married	Primary		Informal		Other	Food vendor	Other	Gruma	Manhyia	No	2	Christian	-1.61943	6.70638	No		No		Complete	No	No	No	No	No	No	Complete	No	No	No	No	No	No	Complete	No	Yes						544099493	Incomplete	Yes	AK-MAN-260	Yes
urban	20-29yrs	28	Male	Single	Tertiary		Unemployed				Other	Frafra	Manhyia	No	3	Christian	-1.61938	6.70633	No		No		Complete	No	No	No	No	No	No	Complete	No	No	No	No	No	No	Complete	No	Yes						542275151	Incomplete	Yes	AK-MAN-261	Yes
urban	50-50yrs	53	Male	Single	Primary		Informal		Other	Painter	Akan		Manhyia	No	2	Christian	-1.61938	6.70633	Yes	Daily	Yes	Daily	Complete	Yes	Yes	No	Yes	No	Yes	Complete	No	No	No	No	No	No	Complete	No	Yes						598682857	Incomplete	Yes	AK-MAN-262	Yes
urban	40-49yrs	45	Male	Married	Primary		Informal		Other	Mason	Other	Talensi	Manhyia	No	8	Muslim	-1.62038	6.70677	Yes	Daily	Yes	Daily	Complete	No	No	Yes	Yes	No	No	Complete	No	No	No	No	No	No	Complete	No	Yes	Johnson and Johnson	Johnson and Johnson	2021-12-22			256543468	Incomplete	Yes	AK-MAN-264	Yes
urban	60-69yrs	60	Female	Divorce	Primary		Informal		Other	Food vendor	Akan		Manhyia	No	2	Christian	-1.61934	6.70633	No		No		Complete	No	No	No	No	No	No	Complete	No	No	No	No	No	No	Complete	No	Yes						242166291	Incomplete	Yes	AK-MAN-265	Yes
urban	30-39yrs	36	Female	Widow	Primary		Unemployed				Akan		Manhyia	Yes		None	-1.61942	6.70637	No		Yes	Daily	Complete	Yes	Yes	No	No	No	Yes	Complete	No	No	No	No	No	No	Complete	Yes	Yes						244901827	Incomplete	Yes	AK-MAN-267	Yes
urban	20-29yrs	23	Female	Single	No formal education		Informal		Other	Food vendor	Other	Gruma	Manhyia	No	2	Christian	-1.61942	6.70637	No		Yes	Daily	Complete	No	No	No	No	No	No	Complete	No	No	No	No	No	No	Complete	Yes	Yes						548659091	Incomplete	Yes	AK-MAN-268	Yes
urban	40-49yrs	44	Female	Married	No formal education		Informal		Other	Charcoal seller	Other	Sisala	Manhyia	Yes		Muslim	-1.61941	6.70636	No		No		Complete	No	No	No	No	No	No	Complete	No	No	No	No	No	No	Complete	No	Yes						240515950	Incomplete	Yes	AK-MAN-269	Yes
urban	20-29yrs	29	Female	Single	Primary		Informal		Other	Hairdresser	Other	Wala	Manhyia	No	3	Christian	-1.62015	6.70565	No		No		Complete	No	No	No	No	No	No	Complete	No	No	No	No	No	No	Complete	No	Yes	AstraZeneca	AstraZeneca	2022-01-17	2022-03-21		597174962	Incomplete	Yes	AK-MAN-272	Yes
urban	50-50yrs	53	Male	Widow	Primary		Informal		Trader		Akan		Manhyia	Yes		Muslim	-1.53753	6.67062	No		Yes	Daily	Complete	No	No	No	No	No	No	Complete	No	No	No	No	No	No	Complete		Yes						576136758	Incomplete	Yes	AK-MAN-281	Yes
urban	20-29yrs	25	Male	Single	Secondary		Informal		Other	Footballer	Akan		Manhyia	Yes		Christian	-1.62025	6.70388	No		Yes	Daily	Complete	No	No	No	No	No	No	Complete	No	No	No	No	No	No	Complete	No	No						596439773	Complete	Yes	AK-MAN-291	Yes
urban	20-29yrs	22	Male	Single	Primary		Informal		Other	Goldsmith	Akan		Manhyia	No	2	Christian	-1.61996	6.70381	Yes	Weekly	Yes	Occasionally	Complete	No	Yes	No	Yes	No	Yes	Complete	No	No	No	No	No	No	Complete	No	No						256766272	Complete	Yes	AK-MAN-292	Yes
urban	30-39yrs	37	Female	Married	Primary		Informal		Other	Hairdresser	Akan		Manhyia	No	5	Christian	-1.62002	6.70393	No		Yes	Daily	Complete	No	No	No	No	No	No	Complete	No	No	No	No	No	No	Complete	No	No						245866426	Complete	Yes	AK-MAN-293	Yes
urban	40-49yrs	45	Female	Married	Primary		Unemployed				Akan		Manhyia	No	4	Christian	-1.62003	6.70393	No		No		Complete	Yes	No	No	No	No	No	Complete	No	No	No	No	No	No	Complete	No	Yes	Pfizer	Pfizer	2021-12-09			595637664	Incomplete	Yes	AK-MAN-294	Yes
urban	40-49yrs	40	Female	Married	Primary		Informal		Trader		Akan		Manhyia	No	7	Christian	-1.62004	6.70391	No		Yes	Daily	Complete	No	No	No	No	No	No	Complete	No	No	No	No	No	No	Complete	No	No						555415112	Complete	Yes	AK-MAN-296	Yes
urban	10-19yrs	19	Male	Single	Primary		Informal		Other	Laundry worker	Akan		Manhyia	No	2	Christian	-1.62015	6.70381	Yes	Daily	Yes	Weekly	Complete	Yes	No	Yes	No	No	Yes	Complete	No	No	No	No	No	No	Complete	No	No						595637664	Complete	Yes	AK-MAN-301	Yes
urban	50-50yrs	51	Female	Divorce	Primary		Informal		Trader		Akan		Manhyia	No	6	Christian	-1.62008	6.70386	No		No		Complete	No	No	No	No	No	No	Complete	No	No	No	No	No	No	Complete	No	Yes						242184778	Incomplete	Yes	AK-MAN-302	Yes
urban	40-49yrs	47	Male	Married	Primary		Informal		Trader		Akan		Manhyia	No	7	Christian	-1.61995	6.70387	No		Yes	Weekly	Complete	Yes	No	No	No	No	No	Complete	No	No	No	No	No	No	Complete	No	Yes	Johnson and Johnson	Johnson and Johnson	2022-09-24			546440648	Incomplete	Yes	AK-MAN-303	Yes
urban	40-49yrs	45	Female	Married	Primary		Informal		Trader		Akan		Manhyia	No	7	Christian	-1.61995	6.70377	No		No		Complete	No	No	No	No	No	No	Complete	No	No	No	No	No	No	Complete	No	Yes						554236897	Incomplete	Yes	AK-MAN-314	Yes
urban	70-79yrs	71	Male	Married	Secondary		Informal		Other	Security	Akan		Manhyia	No	7		-1.62004	6.70421	No		Yes	Occasionally	Complete	No	No	No	No	No	No	Complete	No	No	No	No	No	No	Complete	No	Yes	Johnson and Johnson	Johnson and Johnson				246657880	Incomplete	Yes	AK-MAN-315	Yes
urban	40-49yrs	45	Male	Married	Primary		Informal		Driver		Akan		Manhyia	No	3	Christian	-1.62009	6.70425	No		No		Complete	No	No	No	No	No	No	Complete	No	No	No	No	No	No	Complete	Yes	Yes						243213520	Incomplete	Yes	AK-MAN-316	Yes
urban	60-69yrs	68	Male	Married	Primary		Retired				Akan		Manhyia	Yes		Christian	-1.62016	6.70431	No		Yes	Daily	Complete	No	No	Yes	Yes	Yes	Yes	Complete	No	No	No	No	No	No	Complete		Yes	Other	Serum Institute of India	2021-03-04	2021-05-14		553012398	Incomplete	Yes	AK-MAN-317	Yes
urban	60-69yrs	68	Male	Married	Primary		Informal		Other	Pastor	Akan		Manhyia	No	5	Christian	-1.62003	6.70434	No		No		Complete	Yes	No	No	No	No	No	Complete	No	No	No	No	No	No	Complete	No	Yes						243368583	Incomplete	Yes	AK-MAN-318	Yes
urban	40-49yrs	45	Male	Married	Primary		Informal		Other	Forestry	Akan		Manhyia	No	2	Christian	-1.62055	6.70472	No		Yes	Weekly	Complete	No	No	Yes	Yes	No	Yes	Complete	No	No	No	No	No	No	Complete	No	No						246465567	Complete	Yes	AK-MAN-323	Yes
urban	20-29yrs	20	Female	Single	Secondary		Unemployed				Akan		Manhyia	No	4	Christian	-1.62046	6.70477	No		Yes	Occasionally	Complete	No	No	No	No	No	No	Complete	No	No	No	No	No	No	Complete	No	No						552511802	Complete	Yes	AK-MAN-325	Yes
urban	10-19yrs	19	Female	Single	Secondary		Unemployed		Other	Student	Akan		Manhyia	No	4	Christian	-1.62044	6.70471	No		Yes	Occasionally	Complete	Yes	No	No	Yes	Yes	No	Complete	No	No	No	No	No	No	Complete	No	No						249515027	Complete	Yes	AK-MAN-327	Yes
urban	40-49yrs	40	Female	Single	Primary		Informal		Trader		Akan		Manhyia	Yes		Christian	-1.62042	6.70479	No		Yes	Daily	Complete	No	Yes	No	Yes	No	No	Complete	No	No	No	No	No	No	Complete	No	Yes	Other	Serum Institute of India	2021-03-04	2021-05-23		541234049	Incomplete	Yes	AK-MAN-328	Yes
urban	20-29yrs	27	Female	Single	Secondary		Informal		Trader		Akan		Manhyia	No	2	Christian	-1.62042	6.70479	No		Yes	Daily	Complete	No	No	No	No	No	No	Complete	No	No	No	No	No	No	Complete	No	Yes						553678372	Incomplete	Yes	AK-MAN-329	Yes
urban	10-19yrs	18	Female	Single	Secondary		Unemployed		Other	Student	Akan		Manhyia	No	3	Christian	-1.62064	6.70486	No		Yes	Occasionally	Complete	Yes	No	Yes	Yes	Yes	Yes	Complete	No	No	No	No	No	No	Complete	No	No						546749768	Complete	Yes	AK-MAN-330	Yes
urban	40-49yrs	48	Female	Married	Primary		Informal		Trader		Akan		Manhyia	No	2	Christian	-1.62065	6.70486	No		Yes	Daily	Complete	Yes	No	No	No	No	No	Complete	No	No	No	No	No	No	Complete	No	Yes	Other	Serum Institute of India	2021-03-12	2021-05-23		242364397	Incomplete	Yes	AK-MAN-331	Yes
urban	40-49yrs	47	Female	Married	Secondary		Informal		Trader		Akan		Manhyia	No	3	Christian	-1.62046	6.70484	No		Yes	Occasionally	Complete	Yes	No	No	No	No	No	Complete	No	No	No	No	No	No	Complete	No	Yes	AstraZeneca	AstraZeneca	2021-10-06	2021-11-23		244887599	Incomplete	Yes	AK-MAN-333	Yes
urban	50-50yrs	53	Female	Married	Primary		Unemployed				Akan		Manhyia	No	2	Christian	-1.62067	6.7046	No		Yes	Weekly	Complete	No	No	No	Yes	No	No	Complete	No	No	No	No	No	No	Complete	No	Yes						242364397	Incomplete	Yes	AK-MAN-337	Yes
urban	20-29yrs	21	Female	Single	Secondary		Informal		Trader		Akan		Manhyia	No	3	Christian	-1.62047	6.70476	No		Yes	Daily	Complete	Yes	Yes	No	Yes	Yes	Yes	Complete	No	No	No	No	No	No	Complete	No	Yes						246240146	Incomplete	Yes	AK-MAN-338	Yes
urban	40-49yrs	42	Female	Married	Primary		Informal		Other	Hairdresser	Akan		Manhyia	No	6	Christian	-1.62057	6.70438	No		No		Complete	No	No	No	Yes	No	No	Complete	No	No	No	No	No	No	Complete	No	No						240875704	Complete	Yes	AK-MAN-341	Yes
urban	30-39yrs	33	Female	Married	Tertiary		Formal		Other	Nurse	Akan		Manhyia	No	4	Christian	-1.62035	6.70443	No		Yes	Occasionally	Complete	No	No	No	No	No	No	Complete	No	No	No	No	No	No	Complete	No	Yes						543982686	Incomplete	Yes	AK-MAN-342	Yes
urban	60-69yrs	60	Female	Widow	Primary		Informal		Trader		Akan		Manhyia	No	4	Christian	-1.62061	6.70448	No		Yes	Daily	Complete	Yes	No	No	No	No	No	Complete	No	No	No	No	No	No	Complete	No	No						595378472	Complete	Yes	AK-MAN-343	Yes
urban	50-50yrs	59	Male	Married	Secondary		Informal		Farmer		Akan		Manhyia	Yes		Christian	-1.62105	6.70502	No		Yes	Occasionally	Complete	No	No	No	No	No	No	Complete	No	No	No	No	No	No	Complete	No	No						545309732	Complete	Yes	AK-MAN-344	Yes
urban	60-69yrs	60	Male	Married	Primary		Informal		Other	Painter	Akan		Manhyia	No	2	Christian	-1.62111	6.70505	No		No		Complete	No	No	No	Yes	No	No	Complete	No	No	No	No	No	No	Complete	No	Yes						244123121	Incomplete	Yes	AK-MAN-345	Yes
urban	60-69yrs	61	Male	Single	Primary		Unemployed				Akan		Manhyia	No	2	None	-1.62112	6.70512	Yes	Weekly	No		Complete	No	No	No	No	No	No	Complete	No	No	No	No	No	No	Complete	No	No						244109596	Complete	Yes	AK-MAN-346	Yes
urban	50-50yrs	53	Male	Married	Secondary		Informal		Trader		Akan		Manhyia	Yes		Christian	-1.62111	6.70522	No		No		Complete	Yes	No	No	Yes	Yes	No	Complete	No	No	No	No	No	No	Complete	No	Yes						542065551	Incomplete	Yes	AK-MAN-347	Yes
urban	50-50yrs	53	Male	Married	Primary		Informal		Other	Plumber	Akan		Manhyia	No	3	Christian	-1.62083	6.70535	No		Yes	Weekly	Complete	No	No	No	No	No	No	Complete	No	No	No	No	No	No	Complete	No	Yes						593696656	Incomplete	Yes	AK-MAN-357	Yes
urban	20-29yrs	27	Female	Single	Secondary		Formal		Other	Assistant pharmacist	Akan		Manhyia	No	3	Christian			No		No		Complete	Yes	No	No	Yes	Yes	No	Complete	No	No	No	No	No	No	Complete	No	Yes						239780184	Incomplete	Yes	AK-MAN-359	Yes
urban	50-50yrs	54	Male	Married	Primary		Formal		Other	Printing press worker	Akan		Manhyia	No	6	Christian			No		Yes	Daily	Complete	No	No	No	No	No	No	Complete	No	No	No	No	No	No	Complete	No	Yes						243285123	Incomplete	Yes	AK-MAN-360	Yes
urban	30-39yrs	30	Female	Single	Primary		Informal		Trader		Other	Sisala	Manhyia	No	7	Muslim	-1.61805	6.70363	No		Yes	Occasionally	Complete	Yes	No	No	No	No	No	Complete	No	No	No	No	No	No	Complete	No	Yes						553128960	Incomplete	Yes	AK-MAN-364	Yes
urban	10-19yrs	19	Female	Single	Secondary		Unemployed				Akan		Manhyia	No	2	Christian	-1.61821	6.70389	No		Yes	Occasionally	Complete	No	No	No	No	No	No	Complete	No	No	No	No	No	No	Complete	No	Yes	Johnson and Johnson	Johnson and Johnson	2022-02-09			277376710	Incomplete	Yes	AK-MAN-365	Yes
urban	40-49yrs	40	Female	Married	No formal education		Unemployed				Other	Gruma	Manhyia	No	2	None	-1.61821	6.70388	No		Yes	Occasionally	Complete	No	No	No	No	No	No	Complete	No	No	No	No	No	No	Complete	No	No						553128960	Complete	Yes	AK-MAN-366	Yes
urban	40-49yrs	43	Male	Single	Primary		Informal		Other	Carpenter	Akan		Manhyia	Yes		Christian	-1.61823	6.7038	No		Yes	Daily	Complete	No	No	No	No	No	No	Complete	No	No	No	No	No	No	Complete	No	No						273117579	Complete	Yes	AK-MAN-367	Yes
urban	10-19yrs	18	Female	Single	Secondary		Unemployed		Other	Student	Other	Frafra	Manhyia	No	5		-1.61822	6.70371	No		No		Complete	Yes	No	No	No	No	No	Complete	No	No	No	No	No	No	Complete	No	Yes						599133399	Incomplete	Yes	AK-MAN-373	Yes
urban	30-39yrs	38	Female	Single	Primary		Informal		Trader		Akan		Manhyia	No	6	Christian	-1.62068	6.70343	No		No		Complete	No	No	No	No	No	No	Complete	No	No	No	No	No	No	Complete	No	Yes						548245068	Incomplete	Yes	AK-MAN-377	Yes
urban	40-49yrs	47	Female	Married	Primary		Informal		Other	Food vendor	Akan		Manhyia	No	6	Christian	-1.61843	6.7038	No		Yes	Daily	Complete	No	No	No	No	No	No	Complete	No	No	No	No	No	No	Complete	No	Yes						248459644	Incomplete	Yes	AK-MAN-376	Yes
urban	30-39yrs	35	Male	Married	Primary		Informal		Trader		Akan		Manhyia	No	3	Christian	-1.618	6.70337	No		Yes	Weekly	Complete	No	No	No	No	No	No	Complete	No	No	No	No	No	No	Complete	No	Yes	Pfizer	Pfizer	2021-11-19			574303531	Incomplete	Yes	AK-MAN-384A	Yes
urban	20-29yrs	25	Male	Single	Tertiary		Informal		Trader		Akan		Manhyia	No	4	None	-1.61808	6.70343	Yes	Daily	Yes	Occasionally	Complete	Yes	No	Yes	No	No	No	Complete	No	No	No	No	No	No	Complete	No	No						593250048	Complete	Yes	AK-MAN-384B	Yes
urban	10-19yrs	18	Male	Single	Primary		Unemployed				Akan		Manhyia	No	3	Christian	-1.61808	6.70343	Yes	Daily	No		Complete	Yes	No	Yes	No	No	Yes	Complete	No	No	No	No	No	No	Complete	No	No						593250048	Complete	Yes	AK-MAN-385	Yes
urban	20-29yrs	22	Male	Single	Secondary		Unemployed				Akan		Manhyia	No	3	Christian	-1.61809	6.70354	Yes	Daily	Yes	Occasionally	Complete	No	No	No	No	No	No	Complete	No	No	No	No	No	No	Complete	No	No						597985455	Complete	Yes	AK-MAN-388	Yes
urban	20-29yrs	23	Male	Single	Secondary		Unemployed				Akan		Manhyia	No	2	None	-1.61809	6.70354	Yes	Daily	Yes	Occasionally	Complete	Yes	No	No	No	No	No	Complete	No	No	No	No	No	No	Complete	No	No						247372000	Complete	Yes	AK-MAN-389	Yes
urban	60-69yrs	60	Female	Married	Primary		Informal		Trader		Akan		Manhyia	No	4	Christian	-1.61808	6.70337	No		No		Complete	Yes	No	No	No	No	No	Complete	No	No	No	No	No	No	Complete	No	Yes	Other	Serum Institute of India	2021-03-04	2021-04-29		244878872	Incomplete	Yes	AK-MAN-396	Yes
urban	50-50yrs	59	Male	Divorce	Primary		Informal		Other	Lottery	Akan		Manhyia	No	3	Christian	-1.61758	6.70294	No		No		Complete	No	No	No	No	No	No	Complete	No	No	No	No	No	No	Complete	No	Yes						2436662293	Incomplete	Yes	AK-MAN-398	Yes
urban	50-50yrs	55	Male	Divorce	Secondary		Unemployed				Akan		Manhyia	Yes		None	-1.61767	6.70297	No		No		Complete	No	No	No	No	No	No	Complete	No	No	No	No	No	No	Complete	No	Yes						241195156	Incomplete	Yes	AK-MAN-399	Yes
urban	30-39yrs	34	Female	Married	Secondary		Unemployed				Akan		Manhyia	No	4	Christian	-1.6183	6.70369	No		Yes	Weekly	Complete	Yes	No	Yes	Yes	No	No	Complete	No	No	No	No	No	No	Complete	No	Yes						240851674	Incomplete	Yes	AK-MAN-400	Yes
urban	50-50yrs	58	Male	Married	Primary		Informal		Driver		Other	Wala	Manhyia	No	3	Muslim	-1.61811	6.70368	No		Yes	Daily	Complete	No	No	No	No	No	No	Complete	No	No	No	No	No	No	Complete	No	Yes						241760539	Incomplete	Yes	AK-MAN-402	Yes
urban	20-29yrs	22	Male	Single	Secondary		Informal		Other	Factory worker	Akan		Manhyia	No	3	Christian	-1.61849	6.70362	Yes	Occasionally	No		Complete	Yes	No	No	No	Yes	No	Complete	No	No	No	No	No	No	Complete	No	No						592605536	Complete	Yes	AK-MAN-407	Yes
urban	40-49yrs	42	Male	Divorce	Primary		Informal		Trader		Akan		Manhyia	Yes		Christian	-1.61877	6.70397	Yes	Daily	Yes	Occasionally	Complete	Yes	No	No	No	Yes	Yes	Complete	No	No	No	No	No	No	Complete	No	No						0550463221/0540463221	Complete	Yes	AK-MAN-408	Yes
urban	20-29yrs	23	Male	Single	Primary		Informal		Trader		Akan		Manhyia	No	2	Christian	-1.61848	6.70357	No		No		Complete	No	No	No	No	No	No	Complete	No	No	No	No	No	No	Complete	No	No						596049602	Complete	Yes	AK-MAN-414	Yes
urban	10-19yrs	18	Male	Single	Primary		Informal		Driver		Akan		Manhyia	Yes		Christian	-1.61858	6.70375	Yes	Weekly	Yes	Occasionally	Complete	Yes	No	Yes	No	No	No	Complete	No	No	No	No	No	No	Complete	No	No						531158728	Complete	Yes	AK-MAN-419	Yes
rural	50-50yrs	50	Female	Married	Primary		Informal		Trader		Other	Wala	Anyimadu	No	4	Muslim	-1.65512	6.19915	No		Yes	Occasionally	Complete	Yes	No	No	No	No	No	Complete	No	No	No	No	No	No	Complete	No	Yes						0242950359, 0242950358	Incomplete	Yes	AO-ANA-001	Yes
rural	40-49yrs	46	Female	Married	Primary		Informal		Trader		Other	Moshi	Anyimadu	No	7	Christian	-1.65515	6.19919	No		Yes	Occasionally	Complete	No	No	No	No	Yes	Yes	Complete	No	No	No	No	No	No	Complete	No	Yes						542392334	Incomplete	Yes	AO-ANA-002	Yes
rural	40-49yrs	44	Female	Married	No formal education		Informal		Trader		Akan		Anyimadu	No	3	Christian	-1.65515	6.19919	No		No		Complete	No	No	No	No	No	Yes	Complete	No	No	No	No	No	No	Complete		Yes	Other	Serum Institute of India	2021-03-04	2021-05-21	2022-02-06	595521409	Incomplete	Yes	AO-ANA-003	Yes
rural	40-49yrs	49	Female	Married	Primary		Informal		Other	Dressmaker	Akan		Anyimadu	No	6	Christian	-1.6553	6.1993	No		Yes	Daily	Complete	No	No	Yes	No	No	Yes	Complete	No	No	No	No	No	No	Complete	No	Yes	AstraZeneca	AstraZeneca	2021-03-03	2021-05-19		243710906	Incomplete	Yes	AO-ANA-004	Yes
rural	40-49yrs	40	Female	Married	Primary		Informal		Trader		Other	Frafra	Anyimadu	No	6	Christian	-1.65529	6.1993	No		No		Complete	No	No	No	No	No	No	Complete	No	No	No	No	No	No	Complete	No	No						241720156	Complete	Yes	AO-ANA-005	Yes
rural	40-49yrs	45	Female	Married	Primary		Informal		Trader		Akan		Anyimadu	No	3		-1.65504	6.19931	No		No		Complete	No	No	No	No	No	No	Complete	Yes	No	No	No	No	No	Complete	No	Yes						249335720	Incomplete	Yes	AO-ANA-009	Yes
rural	60-69yrs	65	Female	Married	Secondary		Formal		Other	Nurse	Akan		Obuasi	No	4	Muslim	-1.65501	6.19931	No		No		Complete	No	No	Yes	No	No	No	Complete	Yes	Yes	Yes	No	No	No	Complete	Yes	Yes						541208283	Incomplete	Yes	AO-ANA-010	Yes
rural	70-79yrs	76	Male	Married	Primary		Informal		Farmer		Akan		Anyimadu	No	5	Christian	-1.65483	6.19918	No		Yes	Daily	Complete	No	No	No	No	No	No	Complete	No	No	No	No	No	No	Complete	No	Yes	Other	Serum Institute of India				245149631	Incomplete	Yes	AO-ANA-013	Yes
rural	30-39yrs	30	Female	Married	Secondary		Informal		Trader		Akan		Anyimadu	No	3	Christian	-1.65486	6.19917	No		Yes	Daily	Complete	No	No	No	No	No	No	Complete	No	No	No	No	No	No	Complete		Yes						544483359	Incomplete	Yes	AO-ANA-015	Yes
rural	30-39yrs	37	Male	Married	Secondary		Unemployed				Other	Wangara	Anyimadu	No	6	Muslim	-1.6551	6.20127	No		Yes	Weekly	Complete	No	No	No	No	No	No	Complete	No	No	No	No	No	No	Complete	No	Yes	AstraZeneca	AstraZeneca	2021-03-04	2021-05-20	2022-02-20	249163017	Incomplete	Yes	AO-ANA-019	Yes
rural	30-39yrs	34	Female	Single	Secondary		Formal		Other	Caterer	Other	Frafra	Anyimadu	No	3	Christian	-1.65517	6.20134	No		No		Complete	No	No	No	No	No	No	Complete	Yes	Yes	No	No	No	No	Complete		Yes	Pfizer	Pfizer	2021-11-10	2021-12-13		547930144	Incomplete	Yes	AO-ANA-020	Yes
rural	50-50yrs	53	Female	Married	Primary		Informal		Farmer		Akan		Anyimadu	No	5	Christian	-1.65516	6.20133	No		Yes	Daily	Complete	Yes	Yes	No	No	No	No	Complete	No	No	No	No	No	No	Complete	No	Yes						552910529	Incomplete	Yes	AO-ANA-021	Yes
rural	10-19yrs	19	Female	Single	Secondary						Other	Frafra	Anyimadu	No	3	Christian	-1.65515	6.2013	No		Yes	Occasionally	Complete	No	No	No	No	No	No	Complete	No	No	No	No	No	No	Complete	No	Yes						534506971	Incomplete	Yes	AO-ANA-022	Yes
rural	50-50yrs	54	Male	Married	Primary		Informal		Farmer		Akan		Anyimadu	No	5	Christian	-1.6551	6.20124	No		No		Complete	No	No	No	No	No	No	Complete	Yes	No	No	No	No	No	Complete	No	Yes						540355505	Incomplete	Yes	AO-ANA-024	Yes
rural	20-29yrs	25	Female	Single	Secondary		Unemployed		Other	Student	Akan		Obuasi	No	2	Christian	-1.65512	6.20127	No		Yes	Weekly	Complete	No	No	No	No	No	No	Complete	No	No	No	No	No	No	Complete	No	Yes	AstraZeneca	AstraZeneca	2021-10-13	2021-12-13		247667696	Incomplete	Yes	AO-ANA-025	Yes
rural	20-29yrs	29	Female	Single	Primary		Informal		Other	Seamstress	Akan		Obuasi	No	3	Traditionalist	-1.65507	6.20126	No		No		Complete	Yes	Yes	Yes	Yes	Yes	Yes	Complete	No	No	No	No	No	No	Complete	No	No						241562733	Complete	Yes	AO-ANA-026	Yes
rural	20-29yrs	23	Female	Single	Secondary		Unemployed				Akan		Anyimadu	No	7	Christian	-1.65508	6.20127	No		No		Complete	No	No	No	No	No	No	Complete	No	No	No	No	No	No	Complete	No	Yes						550090311	Incomplete	Yes	AO-ANA-027	Yes
rural	30-39yrs	34	Female	Single	Primary		Informal		Trader		Akan		Anyimadu	Yes		Christian	-1.65511	6.20131	No		No		Complete	No	No	No	No	No		Complete	No	No	No	No	No	No	Complete	No	No						549246975	Complete	Yes	AO-ANA-028	Yes
rural	30-39yrs	30	Female	Widow	Primary		Informal		Trader		Akan		Anyimadu	No	3	Christian	-1.65507	6.20131	No		Yes	Daily	Complete	No	No	No	No	No	No	Complete	No	No	No	No	No	No	Complete		Yes	AstraZeneca	AstraZeneca	2021-10-21	2021-12-13		532378211	Incomplete	Yes	AO-ANA-030	Yes
rural	10-19yrs	18	Male	Single	Secondary		Unemployed		Other	Student	Akan		Obuasi	No	4	Christian	-1.65512	6.20128	No		Yes	Occasionally	Complete	No	No	No	No	No	No	Complete	No	No	No	No	No	No	Complete	No	Yes	Pfizer	Pfizer	2022-02-02			555245156	Incomplete	Yes	AO-ANA-032	Yes
rural	40-49yrs	46	Male	Married	Primary		Formal		Other	Electrician	Akan		Anyimadu	No	6	Christian	-1.65406	6.20003	No		No		Complete	Yes	No	Yes	No	Yes	Yes	Complete	No	No	No	No	No	No	Complete	No	Yes						247202260	Incomplete	Yes	AO-ANA-033	Yes
rural	50-50yrs	58	Female	Married	Primary		Informal		Trader		Akan			No	4	Christian	-1.65406	6.20003	No		No		Complete	No	No	No	No	No	No	Complete	No	Yes	No	No	No	No	Complete	No	Yes	Other	Serum Institute of India	2021-03-09			540300565	Incomplete	Yes	AO-ANA-034	Yes
rural	10-19yrs	18	Male	Single	Secondary		Unemployed		Other	Student	Akan		Anyimadu	No	7	Christian	-1.65406	6.20003	No		Yes	Occasionally	Complete	No	No	No	No	No	No	Complete	No	No	No	No	No	No	Complete	No	No						559331470	Complete	Yes	AO-ANA-035	Yes
rural	20-29yrs	21	Female	Single	Secondary		Informal		Trader		Akan		Anyimadu	No	6	Christian	-1.65503	6.20128	No		No		Complete	No	No	No	No	No	No	Complete	No	No	No	No	No	No	Complete		Yes	AstraZeneca	AstraZeneca	2021-10-17	2022-02-02		599738496	Incomplete	Yes	AO-ANA-036	Yes
rural	20-29yrs	20	Male	Single	Secondary		Unemployed				Akan		Anyimadu	No	4	Christian	-1.65503	6.20128	No		No		Complete	No	No	No	No	No	No	Complete	No	No	No	No	No	No	Complete	No	Yes	Johnson and Johnson	Johnson and Johnson	2022-10-26			594702871	Incomplete	Yes	AO-ANA-037	Yes
rural	30-39yrs	32	Female	Married	No formal education		Informal		Trader		Akan		Anyimadu	No	6	Christian	-1.65511	6.2012	No		No		Complete	No	No	No	No	No	No	Complete	No	No	No	No	No	No	Complete	No	Yes	AstraZeneca	AstraZeneca	2021-10-05	2021-12-14		599738496	Incomplete	Yes	AO-ANA-038	Yes
rural	50-50yrs	57	Male	Married	Primary		Formal		Other	Carpenter	Akan		Obuasi	No	3	Christian	-1.6551	6.20134	No		Yes	Occasionally	Complete	Yes	No	No	No	Yes	Yes	Complete	No	No	No	No	No	No	Complete	No	No						247494049	Complete	Yes	AO-ANA-039	Yes
rural	20-29yrs	22	Male	Single	Primary		Informal		Other	Tailor	Akan		Anyimadu	No	2	Christian	-1.65511	6.20137	No		Yes	Occasionally	Complete	Yes	Yes	No	No	No	Yes	Complete	No	No	No	No	No	No	Complete	Yes	Yes						593826728	Incomplete	Yes	AO-ANA-041	Yes
rural	20-29yrs	23	Male	Single	Primary		Informal		Driver		Akan		Anyimadu	No	2	Christian	-1.65507	6.20137	No		Yes	Occasionally	Complete	No	No	No	No	No	No	Complete	No	No	No	No	No	No	Complete	No	No						591266249	Complete	Yes	AO-ANA-043	Yes
rural	30-39yrs	38	Female	Single	Primary		Informal		Trader		Akan		Anyimadu	No	4	Christian	-1.65375	6.20103	No		No		Complete	No	No	No	No	No	No	Complete	No	No	No	No	No	No	Complete	No	Yes	AstraZeneca	AstraZeneca	2021-10-01	2021-12-13		530135328	Incomplete	Yes	AO-ANA-042	Yes
rural	50-50yrs	54	Female	Married	Primary		Informal		Other	food vendor	Akan		Anyimadu	No	3	Christian	-1.65406	6.20003	No		No		Complete	No	No	No	No	No	No	Complete	No	Yes	No	No	No	No	Complete	No	Yes	AstraZeneca	AstraZeneca	2021-09-27	2021-11-18	2022-02-02	545154503	Complete	Yes	AO-ANA-047	Yes
rural	20-29yrs	22	Female	Single	Tertiary		Formal		Other	Nurse	Akan		Anyimadukrom	No	4	Christian	-1.65502	6.19928	No		Yes	Daily	Complete	No	No	No	No	No	No	Complete	No	No	No	No	No	No	Complete	No	No						544062356	Complete	Yes	AO-ANA-076	Yes
rural	60-69yrs	60	Female	Married	No formal education		Unemployed				Akan		Obuasi	No	5	Christian	-1.65522	6.19931	No		Yes	Daily	Complete	No	No	No	Yes	No	No	Complete	No	No	No	No	No	No	Complete	No	Yes	AstraZeneca		2021-03-04	2021-05-20	2022-02-20	533692388	Incomplete	Yes	AO-ANA-077	Yes
rural	60-69yrs	61	Female	Widow	Primary		Informal		Farmer		Akan		Anyimadukrom	No	5	Christian	-1.65497	6.19977	No		Yes	Weekly	Complete	Yes	No	No	Yes	Yes	Yes	Complete	No	No	No	No	No	No	Complete	No	Yes	Other	Serum Institute of India	2021-03-09	2021-05-25		557391690	Incomplete	Yes	AO-ANA-079	Yes
rural	10-19yrs	18	Female	Single	Secondary		Unemployed				Other	Frafra	Anyimadukrom	No	5	Christian	-1.65498	6.19978	No		No		Complete	Yes	No	No	No	No	No	Complete	No	No	No	No	No	No	Complete	No	Yes						535101930	Incomplete	Yes	AO-ANA-080	Yes
rural	50-50yrs	52	Male	Married	Primary		Informal		Other	Painter	Akan		Anyimadukrom	No	2	None	-1.65498	6.19978	No		No		Complete	Yes	No	No	No	No	No	Complete	No	No	No	No	No	No	Complete	No	No			2021-10-05	2022-01-13	2023-07-23	240350867	Complete	Yes	AO-ANA-081	Yes
rural	50-50yrs	58	Male	Divorce	Secondary		Unemployed				Other	Kokomba	Anyimadukrom	Yes		Christian	-1.65497	6.19978	No		No		Complete	No	No	No	No	No	No	Complete	No	No	No	No	No	No	Complete	No	Yes						530463969	Incomplete	Yes	AO-ANA-082	Yes
rural	20-29yrs	25	Female	Single	Secondary		Informal		Trader		Akan		Anyimadukrom	No	2	Christian	-1.65497	6.1998	No		No		Complete	No	No	No	No	No	No	Complete	No	No	No	No	No	No	Complete	No	Yes	Moderna	Moderna	2021-12-14			549212838	Incomplete	Yes	AO-ANA-084	Yes
rural	20-29yrs	29	Female	Married	Primary		Informal		Trader		Akan		Anyimadukrom	No	3	Christian	-1.65497	6.19981	No		No		Complete	No	No	No	No	No	No	Complete	Yes	Yes	Yes	No	No	No	Complete	No	Yes						592619872	Incomplete	Yes	AO-ANA-086	Yes
rural	60-69yrs	67	Male	Married	Secondary		Retired				Akan		Anyimadukrom	No	8	Christian	-1.65534	6.19995	No		Yes	Daily	Complete	No	No	No	No	No	No	Complete	No	No	No	No	No	No	Complete	No	Yes	Other	Serum Institute of India	2021-05-21	2023-04-27		247874583	Incomplete	Yes	AO-ANA-089	Yes
rural	20-29yrs	25	Female	Single	Primary		Unemployed				Akan		Anyimadukrom	No	8	Christian	-1.65536	6.19993	No		No		Complete	No	No	Yes	Yes	Yes	No	Complete	No	No	No	No	No	No	Complete	No	Yes	Johnson and Johnson	Johnson and Johnson	2023-04-27	2023-09-02		595770257	Incomplete	Yes	AO-ANA-090	Yes
rural	60-69yrs	66	Female	Married	Primary		Unemployed				Akan		Anyimadukrom	No	8	Christian	-1.65535	6.19993	No		No		Complete	No	No	No	No	No	No	Complete	Yes	Yes	No	No	No	No	Complete	No	Yes	AstraZeneca	AstraZeneca	2021-03-04	2023-04-27		595770257	Incomplete	Yes	AO-ANA-091	Yes
rural	10-19yrs	19	Female	Single	Secondary		Unemployed				Akan		Anyimadukrom	No	10	Christian	-1.65433	6.19975	No		No		Complete	Yes	Yes	Yes	No	No	Yes	Complete	No	No	No	No	No	No	Complete	No	No						533902609	Complete	Yes	AO-ANA-094	Yes
rural	30-39yrs	34	Female	Divorce	Secondary		Unemployed				Akan		Anyimadukrom	No	7	Christian	-1.65434	6.19959	No		No		Complete	No	No	Yes	No	No	No	Complete	No	No	No	No	No	No	Complete	No	No						541785265	Complete	Yes	AO-ANA-099	Yes
rural	10-19yrs	18	Male	Single	Primary		Informal		Driver		Akan		Anyimadukrom	No	6	Christian	-1.65434	6.19965	No		No		Complete	Yes	Yes	No	No	No	No	Complete	No	No	No	No	No	No	Complete	No	Yes	Johnson and Johnson	Johnson and Johnson	2022-12-15			534794946	Incomplete	Yes	AO-ANA-101	Yes
rural	50-50yrs	55	Female	Single	Primary		Informal		Trader		Akan		Anyimadukrom	No	3	Christian	-1.65432	6.19963	No		No		Complete	No	No	No	No	No	No	Complete	No	No	No	No	No	No	Complete	No	Yes						540789721	Incomplete	Yes	AO-ANA-103	Yes
rural	40-49yrs	46	Female	Married	Primary		Informal		Trader		Akan		Anyimadukrom	No	4	Christian	-1.6542	6.19922	No		No		Complete	No	No	No	No	No	No	Complete	No	No	No	No	No	No	Complete	No	Yes	Moderna	Moderna	2021-11-03	2021-12-14		550485880	Incomplete	Yes	AO-ANA-108	Yes
rural	50-50yrs	58	Male	Married	Primary		Informal		Trader		Akan		Anyimadukrom	No	3	Christian	-1.65409	6.19922	No		No		Complete	No	No	No	No	No	No	Complete	No	No	No	No	No	No	Complete	No	Yes	AstraZeneca	AstraZeneca	2021-10-20	2022-07-19	2022-12-20	243333546	Complete	Yes	AO-ANA-109	Yes
rural	60-69yrs	67	Female	Widow	Primary		Retired		Other		Akan		Anyimadukrom	No	2	Christian	-1.65409	6.1991	No		Yes	Daily	Complete	No	No	No	No	No	No	Complete	Yes	Yes	No	No	No	No	Complete	No	Yes	Other	Serum Institute of India	2021-03-08	2021-05-21		540666866	Incomplete	Yes	AO-ANA-112	Yes
rural	50-50yrs	58	Female	Widow	Primary		Informal		Trader		Akan		4	No	4	Christian	-1.65406	6.20003	No		Yes	Daily	Complete	No	No	No	No	No	No	Complete	No	No	No	No	No	No	Complete	No	Yes						545395382	Incomplete	Yes	AO-ANA-113	Yes
rural	30-39yrs	38	Female	Married	Primary		Informal		Other	food vendor	Akan		Anyimadukrom	No	3	Christian	-1.65431	6.19888	No		No		Complete	No	No	No	No	No	No	Complete	No	No	No	No	No	No	Complete	No	Yes						541171763	Incomplete		AO-ANA-114	Yes
rural	30-39yrs	32	Female	Married	Primary		Informal		Other	steamstress	Akan		Anyimadukrom	No	6	Christian	-1.65466	6.1987	No		Yes	Occasionally	Complete	Yes	No	No	No	No	No	Complete	No	No	No	No	No	No	Complete	No	Yes						548788632	Incomplete	Yes	AO-ANA-119	Yes
rural	40-49yrs	44	Male	Single	Primary		Informal		Other	Refrigerator repairer	Akan		Obuasi	No	3	Christian	-1.65424	6.19916	No		Yes	Occasionally	Complete	Yes	Yes	No	No	No	No	Complete	No	No	No	No	No	No	Complete	No	Yes						540910122	Incomplete	Yes	AO-ANA-122	Yes
rural	70-79yrs	73	Female	Widow	Primary		Informal		Trader		Akan		Anyimadukrom	No	5	Christian	-1.6542	6.19914	No		No		Complete	No	No	No	No	No	No	Complete	Yes	Yes	No	No	No	No	Complete	No	No						548788632	Complete	Yes	AO-ANA-124	Yes
rural	50-50yrs	53	Male	Married	Primary		Informal		Driver		Akan		Anyimadukrom	No	4	Christian	-1.65417	6.19917	No		Yes	Occasionally	Complete	Yes	No	No	Yes	No	No	Complete	No	No	No	No	No	No	Complete		Yes	Johnson and Johnson	Johnson and Johnson	2022-07-07			553998633	Incomplete	Yes	AO-ANA-126	Yes
rural	20-29yrs	24	Female	Single	No formal education		Informal		Other	Food Vendor	Akan		Anyimadukrom	No	2	Christian	-1.65418	6.19915	No		No		Complete	Yes	No	No	No	Yes	No	Complete	No	No	No	No	No	No	Complete	No	Yes						544658737	Incomplete	Yes	AO-ANA-127	Yes
rural	50-50yrs	52	Female	Married	Primary		Informal		Trader		Akan		Anyimadukrom	No	4	Christian	-1.6543	6.19981	No		No		Complete	No	No	No	No	No	Yes	Complete	No	Yes	No	No	No	No	Complete	No	No			2021-03-04		2022-05-12	243117954	Complete	Yes	AO-ANA-135	Yes
rural	40-49yrs	45	Female	Married	Secondary		Informal		Trader		Akan		Anyimadukrom	No	5	Christian	-1.65432	6.19981	No		Yes	Daily	Complete	No	No	No	No	No	No	Complete	No	No	No	No	No	No	Complete	No	Yes						540853344	Incomplete	Yes	AO-ANA-136	Yes
rural	30-39yrs	37	Female	Single	Secondary		Unemployed				Akan		Anyimadukrom	No	5	Christian	-1.65426	6.20001	No		No		Complete	No	No	No	No	No	No	Complete	No	No	No	No	No	No	Complete		Yes	Johnson and Johnson	Johnson and Johnson	2023-02-08			55430185	Incomplete	Yes	AO-ANA-138	Yes
rural	50-50yrs	54	Male	Married	Tertiary		Informal		Other	Business	Akan		Anyimadukrom	No	4	Christian	-1.65429	6.19989	No		Yes	Daily	Complete	No	No	No	No	No	No	Complete	No	Yes	No	No	No	No	Complete	No	No					2022-05-12	243117954	Complete	Yes	AO-ANA-139	Yes
rural	20-29yrs	21	Female	Single	Tertiary		Unemployed				Akan		Anyimadukrom	No	4	Christian	-1.65434	6.19982	No		No		Complete	Yes	Yes	Yes	No	No	Yes	Complete	No	No	No	No	No	No	Complete	No	No						256723845	Complete	Yes	AO-ANA-140	Yes
rural	40-49yrs	41	Female	Married	Primary		Informal		Trader		Akan		Anyimadukrom	No	3	Christian	-1.65432	6.19982	No		Yes	Daily	Complete	Yes	No	No	No	No	No	Complete	No	No	No	No	No	No	Complete	No	No						545076190	Complete	Yes	AO-ANA-142	Yes
rural	10-19yrs	19	Female	Single	Secondary		Unemployed				Akan		Anyimadukrom	No	2	Christian	-1.65407	6.20003	No		No		Complete	Yes	Yes	No	No	No	No	Complete	No	No	No	No	No	No	Complete	No	Yes						553202585	Incomplete	Yes	AO-ANA-153	Yes
rural	40-49yrs	48	Female	Married	Primary		Informal		Other	Seamstress	Akan		Obuasi	No	5	Christian	-1.65505	6.19942	No		No		Complete	Yes	No	No	No	No	No	Complete	No	No	No	No	No	No	Complete	No	No						244243447	Complete	Yes	AO-ANA-158	Yes
rural	20-29yrs	22	Female	Single	Primary		Informal		Other	Seamstress	Akan		Obuasi	Yes		Christian	-1.65505	6.19942	No		No		Complete	Yes	No	No	No	No	No	Complete	No	No	No	No	No	No	Complete	No	Yes						59388809	Incomplete	Yes	AO-ANA-159	Yes
rural	20-29yrs	27	Female	Single	Primary		Informal		Other	Seamstress	Akan		Obuasi	No	3	Christian	-1.65504	6.19942	No		Yes	Weekly	Complete	No	Yes	No	No	No	No	Complete	No	No	No	No	No	No	Complete	No	Yes						241091104	Incomplete	Yes	AO-ANA-160	Yes
rural	50-50yrs	50	Female	Married	Primary		Informal		Other	Hairdresser	Akan		Obuasi	Yes		Christian	-1.65505	6.19943	No		Yes	Weekly	Complete	Yes	Yes	No	No	No	Yes	Complete	No	No	No	No	No	No	Complete	No	Yes	Pfizer	Pfizer	2021-12-07	2022-02-02	2022-12-15	546482870	Complete	Yes	AO-ANA-163	Yes
rural	40-49yrs	46	Female	Married	Secondary		Informal		Other	Seamstress	Akan		Anyimadukrom	No	4	None	-1.65505	6.19943	No		Yes	Daily	Complete	No	No	No	No	No	No	Complete	No	Yes	No	No	No	No	Complete	No	Yes						246805285	Incomplete	Yes	AO-ANA-164
rural	30-39yrs	36	Male	Single	Primary		Informal		Other	Mason	Akan		Anyimadukrom	Yes		Christian	-1.65506	6.19944	No		No		Complete	Yes	No	No	No	No	No	Complete	No	No	No	No	No	No	Complete	No	Yes						240927940	Incomplete	Yes	AO-ANA-166	Yes
rural	30-39yrs	33	Female	Single	Secondary		Informal		Trader		Akan		Anyimadukrom	No	3	None	-1.65463	6.20009	No		No		Complete	No	No	No	No	No	No	Complete	No	No	No	No	No	No	Complete	No	Yes						542277084	Incomplete	Yes	AO-ANA-168	Yes
rural	50-50yrs	55	Female	Single	Primary		Informal		Trader		Akan		Anyimadukrom	Yes		None	-1.65461	6.20007	No		No		Complete	No	No	No	No	No	No	Complete	No	No	No	No	No	No	Complete	No	Yes						542403435	Complete	Yes	AO-ANA-169	Yes
rural	20-29yrs	27	Female	Married	Secondary		Informal		Trader		Akan		Anyimadukrom	No	6	Christian	-1.65485	6.20053	No		No		Complete	Yes	No	No	No	No	No	Complete	No	No	No	No	No	No	Complete	No	Yes						553661971	Incomplete	Yes	AO-ANA-173	No
rural	20-29yrs	21	Female	Single	Primary		Informal		Trader		Akan		Anyimadukrom	No	5	Christian	-1.65488	6.20039	No		No		Complete	Yes	No	No	No	No	Yes	Complete	No	No	No	No	No	No	Complete	No	Yes						599577434	Incomplete	Yes	AO-ANA-174	No
rural	50-50yrs	55	Female	Married	Primary		Unemployed				Akan		Obuasi	No	5	Christian	-1.65487	6.20034	No		Yes	Occasionally	Complete	Yes	No	No	No	No	No	Complete	No	Yes	No	No	No	No	Complete	No	No						552334859	Complete	Yes	AO-ANA-177	No
rural	60-69yrs	63	Female	Married	Primary		Informal		Trader		Akan		Anyimadukrom	No	3	Christian	-1.6549	6.20037	No		Yes	Occasionally	Complete	No	No	No	No	No	No	Complete	Yes	Yes	No	No	No	No	Complete	No	Yes	AstraZeneca	AstraZeneca	2021-10-21	2021-12-13	2022-11-10	256428761	Complete	Yes	AO-ANA-178	Yes
rural	30-39yrs	35	Female	Married	Primary		Informal		Trader		Akan		Anyimadukrom	No	6	Christian	-1.65512	6.20061	No		Yes	Daily	Complete	No	No	No	No	No	No	Complete	No	Yes	No	No	No	No	Complete	No	Yes						245261764	Incomplete	Yes	AO-ANA-179	Yes
rural	20-29yrs	27	Female	Single	Primary		Unemployed		Other	Student	Akan		Obuasi	No	3	Christian	-1.65513	6.20062	No		No		Complete	Yes	Yes	No	No	No	No	Complete	No	No	No	No	No	No	Complete	No	Yes						248834518	Incomplete	Yes	AO-ANA-180	Yes
rural	20-29yrs	28	Female	Single	Secondary		Informal				Akan		Anyimadukrom	No	8	Christian	-1.65515	6.20074	No		No		Complete	No	No	No	No	No	No	Complete	No	No	No	No	No	No	Complete	No	Yes						596116877	Incomplete	Yes	AO-ANA-181	Yes
rural	30-39yrs	30	Female	Single	Secondary		Unemployed				Akan		Obuasi	No	4	Christian	-1.65524	6.20059	No		No		Complete	No	No	No	No	No	No	Complete	No	No	No	No	No	No	Complete	No	No						545599032	Complete	Yes	AO-ANA-182	Yes
rural	30-39yrs	38	Male	Married	Primary		Informal		Other	Miner	Akan		Anyimadukrom	No	3	Christian	-1.65525	6.20043	No		Yes	Daily	Complete	No	No	No	No	Yes	No	Complete	No	No	No	No	No	No	Complete	No	No						242803143	Complete	Yes	AO-ANA-184	Yes
rural	60-69yrs	60	Female	Single	Primary		Informal		Trader		Akan		Anyimadukrom	No	3	Christian	-1.65521	6.20042	No		Yes	Daily	Complete	Yes	Yes	No	Yes	Yes	No	Complete	No	Yes	No	No	No	No	Complete	No	Yes						542905744	Incomplete	Yes	AO-ANA-187	Yes
rural	20-29yrs	20	Male	Single	Secondary		Informal		Trader		Akan		Anyimadukrom	No	4	Christian	-1.65521	6.20042	No		No		Complete	Yes	No	No	No	Yes	Yes	Complete	No	No	No	No	No	No	Complete	No	Yes	AstraZeneca	AstraZeneca	2021-10-19			557701326	Incomplete	Yes	AO-ANA-188	Yes
rural	30-39yrs	30	Male	Single	Tertiary		Formal		Other	Coach	Other	Wala	Anyimadukrom	Yes		Muslim	-1.65521	6.20043	No		Yes	Occasionally	Complete	No	Yes	No	No	No	No	Complete	No	No	No	No	No	No	Complete		Yes	AstraZeneca		2021-09-25	2021-11-17		0209285968/ 0591611442	Incomplete	Yes	AO-ANA-189	Yes
rural	20-29yrs	29	Female	Single	Primary		Informal		Trader		Akan		Obuasi	No	4	Christian	-1.6552	6.20041	No		Yes	Daily	Complete	No	No	No	No	No	No	Complete	No	No	No	No	No	No	Complete	No	Yes	AstraZeneca	AstraZeneca	2021-11-22	2022-01-25		542454982	Incomplete	Yes	AO-ANA-191	Yes
rural	20-29yrs	23	Female	Single	Secondary		Unemployed				Other	Bono	Forikrom	No	3	Christian	-1.94502	7.57983	No		No		Complete	No	No	No	No	No	No	Complete	No	No	No	No	No	No	Complete	No	No						598649311	Complete	Yes	BE-FOK-002	Yes
rural	60-69yrs	64	Female	Married	Tertiary		Informal		Farmer		Akan		Forikrom	Yes		Christian	-1.94209	7.59384	No		Yes	Occasionally	Complete	No	No	Yes	No	No	No	Complete	No	Yes	No	No	No	No	Complete	No	Yes						547813828	Incomplete	Yes	BE-FOK-004	Yes
rural	10-19yrs	19	Female	Single	Secondary		Unemployed				Akan		Forikrom	No	2	Christian	-1.94209	7.59384	No		Yes	Daily	Complete	No	No	No	No	No	Yes	Complete	No	No	No	No	No	No	Complete	No	Yes						533278384	Incomplete	Yes	BE-FOK-008	Yes
rural	40-49yrs	43	Female	Married	Primary		Informal		Farmer		Other	Bono	Forikrom	No	20	Traditionalist	-1.94209	7.59384	No		Yes	Daily	Complete	No	No	No	Yes	No	No	Complete	No	No	No	No	No	No	Complete	No	Yes						557255928	Incomplete	Yes	BE-FOK-009	Yes
rural	30-39yrs	39	Male	Single	Primary		Informal		Driver		Other	Bono	Forikrom	Yes		Christian	-1.94209	7.59384	No		No		Complete	No	No	No	No	No	No	Complete	No	No	No	No	No	No	Complete	No	No						548954439	Complete	Yes	BE-FOK-010	Yes
rural	50-50yrs	51	Male	Married	Primary		Informal		Farmer		Akan		Forikrom	No	5	Christian	-1.94209	7.59384	No		Yes	Weekly	Complete	No	No	No	No	No	No	Complete	No	No	No	No	No	No	Complete	No	Yes						248980776	Incomplete	Yes	BE-FOK-014	Yes
rural	60-69yrs	68	Male	Married	Tertiary		Informal		Farmer		Akan		Forikrom	No	4	Christian	-1.94209	7.59384	No		Yes	Daily	Complete	No	No	No	Yes	No	Yes	Complete	No	No	No	No	No	No	Complete	No	Yes	AstraZeneca	AstraZeneca	2021-09-27	2021-10-29	2022-04-09	244767695	Complete	Yes	BE-FOK-011	Yes
rural	60-69yrs	63	Female	Married	Tertiary		Informal		Farmer		Other	Bono	Forikrom	No	3	Christian	-1.94209	7.59384	No		Yes	Daily	Complete	Yes	No	No	No	No	No	Complete	Yes	Yes	No	No	No	No	Complete	No	Yes	Pfizer	Pfizer	2021-12-08	2022-02-03		243248167	Incomplete	Yes	BE-FOK-012	Yes
rural	30-39yrs	36	Male	Single	Primary		Informal		Farmer		Akan		Forikrom	Yes		Christian	-1.94209	7.59384	No		Yes	Occasionally	Complete	No	No	No	No	No	No	Complete	No	No	No	No	No	No	Complete	No	Yes						553104954	Incomplete	Yes	BE-FOK-015	Yes
rural	20-29yrs	24	Male	Single	Secondary		Informal		Farmer		Other	Bono	Forikrom	Yes		Christian	-1.94209	7.59384	No		Yes	Daily	Complete	No	No	No	No	No	No	Complete	No	No	No	No	No	No	Complete	No	Yes	Johnson and Johnson	Johnson and Johnson	2022-11-11			246235840	Incomplete	Yes	BE-FOK-013	Yes
rural	30-39yrs	35	Female	Married	Tertiary		Formal		Teacher		Other	Bono	Forikrom	No	5	Christian	-1.94209	7.59384	No		No		Complete	No	Yes	No	No	No	No	Complete	No	No	No	No	No	No	Complete	No	Yes	Pfizer	Pfizer	2021-12-08	2022-04-13	2022-09-27	541468909	Complete	Yes	BE-FOK-016	Yes
rural	50-50yrs	58	Female	Widow	Tertiary		Retired		Teacher		Other	Bono	Forikrom	No	3	Christian	-1.94209	7.59384	No		Yes	Occasionally	Complete	No	No	No	No	No	No	Complete	No	Yes	No	No	No	No	Complete	No	Yes	AstraZeneca	AstraZeneca	2022-02-03	2022-05-28		240066254	Incomplete	Yes	BE-FOK-018	Yes
rural	10-19yrs	19	Female	Single	Secondary		Unemployed				Akan		Forikrom	No	3	Christian	-1.94223	7.59398	No		No		Complete	Yes	No	No	No	No	No	Complete	No	No	No	No	No	No	Complete	No	Yes						597058105	Incomplete	Yes	BE-FOK-019	Yes
rural	50-50yrs	54	Female	Married	Primary		Informal		Trader		Akan		Forikrom	No	5	Christian	-1.94223	7.59398	No		Yes	Occasionally	Complete	Yes	Yes	Yes	Yes	Yes	Yes	Complete	No	No	No	No	No	No	Complete	No	Yes						558197741	Incomplete	Yes	BE-FOK-020	Yes
rural	30-39yrs	37	Female	Married	Primary		Informal		Trader		Other	Bono	Forikrom	No	7	Traditionalist	-1.94209	7.59384	No		Yes	Daily	Complete	No	No	No	Yes	No	No	Complete	No	No	No	No	No	No	Complete	No	Yes	AstraZeneca	AstraZeneca	2021-10-06	2021-11-19		242318996	Incomplete	Yes	BE-FOK-021	Yes
rural	10-19yrs	19	Female	Single	Secondary		Informal		Trader		Akan		Forikrom	No	20	Christian	-1.94209	7.59384	No		No		Complete	No	No	No	No	No	No	Complete	No	No	No	No	No	No	Complete	No	Yes						548271567	Incomplete	Yes	BE-FOK-029	Yes
rural	20-29yrs	22	Female	Divorce	Primary		Informal		Other	Hairdresser	Other	Dagati	Forikrom	No	12	Christian	-1.93701	7.59228	No		No		Complete	No	No	No	No	No	No	Complete	No	No	No	No	No	No	Complete	No	No						530947511	Complete	Yes	BE-FOK-033	Yes
rural	20-29yrs	24	Female	Married	Primary		Informal		Other	Seamstress	Other	Dagati	Forikrom	No	4	Christian	-1.94209	7.59384	No		Yes	Daily	Complete	Yes	Yes	Yes	Yes	Yes	Yes	Complete	No	No	No	No	No	No	Complete	No	Yes						533566414	Incomplete	Yes	BE-FOK-034	Yes
rural	10-19yrs	18	Female	Single	No formal education		Informal		Other	Hairdresser	Other	Dagati	Forikrom	No	10	Christian	-1.94209	7.59384	No		No		Complete	No	No	No	No	No	No	Complete	No	No	No	No	No	No	Complete	No	No						530855889	Complete	Yes	BE-FOK-035	Yes
rural	40-49yrs	40	Female	Divorce	No formal education		Informal		Trader		Other	Bono	Forikrom	No	6	Christian	-1.94209	7.59384	No		Yes	Daily	Complete	No	No	No	No	No	No	Complete	No	No	No	No	No	No	Complete	No	Yes						591814752	Incomplete	Yes	BE-FOK-006	Yes
rural	40-49yrs	44	Male	Married	Primary		Informal		Farmer		Akan		Forikrom	No	6	Christian	-1.56931	6.67203	Yes	Occasionally	Yes	Daily	Complete	No	No	No	No	No	No	Complete	No	No	No	No	No	No	Complete	No	Yes						242318996	Incomplete	Yes	BE-FOK-039	Yes
rural	30-39yrs	32	Male	Single	Tertiary		Formal		Teacher		Akan		Forikrom	Yes		Christian	-1.93647	7.58145	No		No		Complete	No	No	No	No	Yes	No	Complete	No	No	No	No	No	No	Complete	No	Yes	AstraZeneca	AstraZeneca	2021-10-04	2021-11-18	2022-04-07	247242548	Complete	Yes	BE-FOK-042	Yes
rural	40-49yrs	49	Male	Married	No formal education		Informal		Farmer		Other	Wale	Forikrom	No	9	Muslim	-1.94495	7.58559	No		Yes	Daily	Complete	Yes	No	No	No	No	No	Complete	No	No	No	No	No	No	Complete	No	Yes						533946920	Incomplete	Yes	BE-FOK-041	Yes
rural	40-49yrs	41	Female	Married	Primary		Informal		Trader		Other	Sisala	Forikrom	No	7	Muslim	-1.93611	7.59362	No		Yes	Daily	Complete	Yes	No	No	No	No	No	Complete	No	Yes	No	No	No	No	Complete	No	Yes						535090806	Incomplete	Yes	BE-FOK-044	Yes
rural	50-50yrs	52	Female	Divorce	Primary		Informal		Farmer		Akan		Forikrom	No	4	Christian	-1.93629	7.59372	No		Yes	Daily	Complete	Yes	No	Yes	No	No	No	Complete	No	No	No	No	No	No	Complete	No	Yes	AstraZeneca	AstraZeneca	2021-10-05	2021-11-18	2022-04-23	535090806	Complete	Yes	BE-FOK-046	Yes
rural	20-29yrs	20	Female	Single	Primary		Unemployed		Other	Student	Akan		Forikrom	No	7	Christian	-1.94398	7.59067	No		No		Complete	No	No	No	No	No	No	Complete	No	No	No	No	No	No	Complete	No	Yes						256270886	Incomplete	Yes	BE-FOK-048	Yes
rural	20-29yrs	25	Female	Single	Primary		Informal		Other	Seamstress	Akan		Forikrom	No	8	Christian	-1.94209	7.59386	No		No		Complete	No	No	Yes	No	No	No	Complete	No	No	No	No	No	No	Complete	No	Yes						257403527	Incomplete	Yes	BE-FOK-049	Yes
rural	80-89yrs	83	Male	Married	Primary		Retired				Akan		Forikrom	No	4	Christian	-1.94209	7.59386	No		No		Complete	No	No	No	No	No	No	Complete	No	No	No	No	No	No	Complete	No	Yes						543671075	Incomplete	Yes	BE-FOK-052	Yes
rural	20-29yrs	28	Female	Married	Secondary		Informal		Trader		Akan		Forikrom	No	3	Christian	-0.186964	5.60372	No		Yes	Daily	Complete	Yes	No	No	No	No	No	Complete	No	No	No	No	No	No	Complete	No	No						257772808	Complete	Yes	BE-FOK-050	Yes
rural	10-19yrs	10	Female	Single	Primary		Unemployed		Other	Student	Akan		Forikrom	No	8	Christian	-1.94542	7.5915	No		No		Complete	No	No	No	No	No	No	Complete	No	No	No	No	No	No	Complete	No	No						257772808	Complete	Yes	BE-FOK-054	Yes
rural	20-29yrs	25	Female	Single	Primary		Informal		Other	Seamstress	Akan		Forikrom	No	3	Christian	-1.57652	6.67033	No		Yes	Weekly	Complete	No	Yes	No	No	No	Yes	Complete	No	No	No	No	No	No	Complete	No	Yes						545135172	Incomplete	Yes	BE-FOK-055	Yes
rural	10-19yrs	19	Female	Single	Secondary		Informal		Trader		Akan		Forikrom	No	3	Christian	-1.85913	7.59349	No		Yes	Occasionally	Complete	Yes	Yes	Yes	Yes	Yes	Yes	Complete	No	No	No	No	No	No	Complete	No	No						553475981	Complete	Yes	BE-FOK-058	Yes
rural	10-19yrs	18	Male	Single	Primary		Unemployed				Other	Bono	Forikrom	No	16	Christian			No		No		Complete	Yes	No	No	No	No	No	Complete	No	No	No	No	No	No	Complete	No	Yes						534362505	Incomplete	Yes	BE-FOK-060	Yes
rural	30-39yrs	30	Female	Single	No formal education		Informal		Other	Hairdresser	Akan		Forikrom	Yes		Christian	-1.94209	7.59386	No		Yes	Occasionally	Complete	No	No	No	No	No	Yes	Complete	No	No	No	No	No	No	Complete	No	Yes	AstraZeneca	AstraZeneca	2021-10-05	2021-11-18		546794351	Incomplete	Yes	BE-FOK-062	Yes
rural	20-29yrs	26	Female	Married	No formal education		Informal		Trader		Other	Dagati	Forikrom	No	2	Christian	-1.94503	7.6036	No		No		Complete	No	No	No	No	No	No	Complete	No	No	No	No	No	No	Complete	No	Yes						532991403	Incomplete	Yes	BE-FOK-061	Yes
rural	30-39yrs	33	Female	Single	Primary		Informal		Farmer		Akan		Forikrom	Yes		Christian	-1.94209	7.59386	No		No		Complete	Yes	No	No	No	No	Yes	Complete	No	No	No	No	No	No	Complete	No	Yes						541777538	Incomplete	Yes	BE-FOK-064	Yes
rural	40-49yrs	40	Male	Married	Secondary		Informal		Other	Chainsaw operator	Other	Bono	Forikrom	No	5	Christian	-1.57651	6.67034	Yes	Occasionally	Yes	Occasionally	Complete	No	No	No	No	Yes	Yes	Complete	No	No	No	No	No	No	Complete	No	Yes	AstraZeneca	AstraZeneca	2021-11-18	2023-04-21		541777538	Incomplete	Yes	BE-FOK-063	Yes
rural	20-29yrs	24	Female	Single	Primary		Unemployed				Other	Mamprusi	Forikrom	No	15	Muslim	-1.94209	7.59384	No		No		Complete	Yes	No	No	No	No	No	Complete	No	No	No	No	No	No	Complete	No	Yes						594938423	Incomplete	Yes	BE-FOK-059	Yes
rural	40-49yrs	42	Female	Married	Secondary		Formal		Teacher		Other	Bono	Forikrom	No	14	Christian	-1.94503	7.6036	No		Yes	Occasionally	Complete	No	No	No	No	No	No	Complete	No	No	No	No	No	No	Complete	No	Yes						555402793	Incomplete	Yes	BE-FOK-065	Yes
rural	50-50yrs	50	Male	Married	Primary		Informal		Farmer		Other	Bono	Forikrom	No	11	Christian	-1.9421	7.59386	Yes	Occasionally	Yes	Daily	Complete	No	No	No	No	Yes	Yes	Complete	No	No	No	No	No	No	Complete	No	Yes						248458316	Incomplete	Yes	BE-FOK-066	Yes
rural	30-39yrs	35	Male	Married	Primary		Informal		Farmer		Other	Sisala	Forikrom	No	4	Muslim	-1.94209	7.59384	Yes	Occasionally	No		Complete	Yes	No	No	No	No	No	Complete	No	No	No	No	No	No	Complete	No	Yes						555402793	Incomplete	Yes	BE-FOK-068	Yes
rural	30-39yrs	37	Female	Single	Primary		Unemployed				Akan		Forikrom	No	4	None	-0.186964	5.60372	No		Yes	Weekly	Complete	No	No	No	No	No	No	Complete	No	No	No	No	No	No	Complete	No	Yes						549252018	Incomplete	Yes	BE-FOK-067	Yes
rural	20-29yrs	27	Female	Married	Primary		Unemployed				Akan		Forikrom	No	3	Christian	-1.94495	7.58559	No		Yes	Daily	Complete	Yes	No	No	No	No	Yes	Complete	No	No	No	No	No	No	Complete	No	Yes						548554832	Incomplete	Yes	BE-FOK-070	Yes
rural	20-29yrs	20	Female	Single	Primary		Informal		Other	Hairdresser	Other	Sisala	Forikrom	No	3	Muslim	-1.9421	7.59386	No		No		Complete	No	No	No	No	No	No	Complete	No	No	No	No	No	No	Complete	No	No						533997228	Complete	Yes	BE-FOK-071	Yes
rural	20-29yrs	25	Female	Married	No formal education		Informal		Other	Hairdresser	Other	Dagati	Forikrom	No	4	Christian			No		No		Complete	Yes	No	No	No	No	No	Complete	No	No	No	No	No	No	Complete	No	Yes	AstraZeneca	AstraZeneca	2021-11-17			248696853	Incomplete	Yes	BE-FOK-072	Yes
rural	30-39yrs	30	Female	Married	Primary		Informal		Other	Hairdresser	Akan		Forikrom	No	4	Christian	-1.5765	6.67035	No		Yes	Occasionally	Complete	Yes	Yes	Yes	No	Yes	Yes	Complete	No	No	No	No	No	No	Complete	No	Yes						594938408	Incomplete	Yes	BE-FOK-076	Yes
rural	30-39yrs	35	Male	Single	Tertiary		Formal		Other	Forestry	Other	Dagati	Forikrom	No	3	Christian	-1.94209	7.59384	No		Yes	Occasionally	Complete	No	No	No	No	No	No	Complete	No	No	No	No	No	No	Complete	No	No						551634420	Complete	Yes	BE-FOK-073	Yes
rural	50-50yrs	53	Male	Married	Primary		Informal		Farmer		Other	Bono	Forikrom	No	6	Christian	-1.94209	7.59386	No		Yes	Daily	Complete	No	No	No	No	No	No	Complete	No	Yes	No	No	No	No	Complete	No	Yes						256275642	Incomplete	Yes	BE-FOK-077	Yes
rural	20-29yrs	21	Male	Single	Secondary		Unemployed		Other	Student	Akan		Forikrom	No	4	Christian			No		Yes	Daily	Complete	No	No	No	No	Yes	Yes	Complete	No	No	No	No	No	No	Complete	No	Yes						544641631	Incomplete	Yes	BE-FOK-078	Yes
rural	20-29yrs	21	Male	Single	Secondary		Informal		Farmer		Other	Dagati	Forikrom	No	9	Christian	-1.9421	7.59386	No		Yes	Daily	Complete	No	No	No	Yes	No	No	Complete	No	No	No	No	No	No	Complete	No	Yes						530048138	Incomplete	Yes	BE-FOK-079	Yes
rural	20-29yrs	23	Male	Single	Secondary		Unemployed		Other	Student	Other	Guan	Forikrom	No	3	Christian	-1.94209	7.59384	No		Yes	Daily	Complete	No	No	No	No	No	No	Complete	No	No	No	No	No	No	Complete	No	Yes						552117280	Incomplete	Yes	BE-FOK-080	Yes
rural	20-29yrs	21	Female	Single	Secondary		Informal		Other	Hairdresser	Other	Bono	Forikrom	No	14	Christian	-1.94209	7.59386	No		Yes	Occasionally	Complete	Yes	No	No	No	No	No	Complete	No	No	No	No	No	No	Complete	No	Yes						595406183	Incomplete	Yes	BE-FOK-081	Yes
rural	20-29yrs	25	Female	Married	Primary		Informal		Farmer		Other	Wale	Forikrom	No	4	Muslim	-0.186964	5.60372	No		Yes	Daily	Complete	No	No	No	No	No	Yes	Complete	No	No	No	No	No	No	Complete		Yes						548554832	Incomplete	Yes	BE-FOK-082	Yes
rural	20-29yrs	24	Female	Single	Secondary		Unemployed				Akan		Forikrom	No	6	Christian	-1.94209	7.59384	No		Yes	Occasionally	Complete	Yes	No	No	No	No	No	Complete	No	No	No	No	No	No	Complete	No	Yes						547114600	Incomplete	Yes	BE-FOK-083	Yes
rural	20-29yrs	25	Female	Married	No formal education		Informal		Farmer		Other	Dagati	Forikrom	No	4	Christian	-1.94495	7.58559	No		Yes	Daily	Complete	No	No	No	No	No	No	Complete	No	No	No	No	No	No	Complete	No	No						548554832	Complete	Yes	BE-FOK-084	Yes
rural	30-39yrs	35	Female	Single	Primary		Informal		Trader		Other	Mamprusi	Forikrom	No	5	Muslim	-1.94213	7.59388	No		No		Complete	Yes	No	No	No	No	No	Complete	No	No	No	No	No	No	Complete	No	Yes						248300557	Incomplete	Yes	BE-FOK-085	Yes
rural	30-39yrs	38	Female	Married	Primary		Informal		Other	Hairdresser	Other	Bono	Forikrom	No	5	Christian	-1.94503	7.6036	No		No		Complete	No	No	No	No	No	No	Complete	No	No	No	No	No	No	Complete	No	Yes						554171488	Incomplete	Yes	BE-FOK-088	Yes
rural	40-49yrs	43	Female	Widow	Primary		Informal		Farmer		Other	Bono	Forikrom	No	3	Christian	-1.94209	7.59386	No		Yes	Daily	Complete	No	No	No	No	No	No	Complete	No	No	No	No	No	No	Complete	No	Yes						248300557	Incomplete	Yes	BE-FOK-089	Yes
rural	30-39yrs	30	Female	Married	Secondary		Informal		Trader		Akan		Forikrom	No	5	Christian	-1.94209	7.59384	No		Yes	Weekly	Complete	No	No	No	No	No	Yes	Complete	No	No	No	No	No	No	Complete	No	Yes						534285535	Incomplete	Yes	BE-FOK-086	Yes
rural	50-50yrs	53	Male	Married	Secondary		Informal		Farmer		Other	Bono	Forikrom	No	10	Christian	-1.9421	7.59386	No		Yes	Daily	Complete	Yes	No	Yes	No	No	No	Complete	No	No	No	No	No	No	Complete	No	Yes						205400187	Incomplete	Yes	BE-FOK-091	Yes
rural	40-49yrs	41	Male	Divorce	Secondary		Informal		Farmer		Akan		Forikrom	No	4	Christian	-1.94209	7.59384	No		No		Complete	No	No	No	No	No	No	Complete	No	No	No	No	No	No	Complete	No	Yes	Johnson and Johnson	Johnson and Johnson	2022-02-02			533800938	Incomplete	Yes	BE-FOK-092	Yes
rural	30-39yrs	32	Female	Single	Secondary		Unemployed				Akan		Forikrom	Yes		Christian	-1.94209	7.59384	No		No		Complete	No	No	Yes	No	No	No	Complete	No	No	No	No	No	No	Complete	No	Yes	AstraZeneca	AstraZeneca	2021-11-17	2021-04-24	2023-09-20	556647627	Complete	Yes	BE-FOK-093	Yes
rural	30-39yrs	32	Female	Single	Primary		Informal		Trader		Akan		Forikrom	No	5	Christian	-1.94208	7.59384	No		No		Complete	No	No	No	No	No	No	Complete	No	No	No	No	No	No	Complete	No	No						595253455	Complete	Yes	BE-FOK-098	Yes
rural	70-79yrs	72	Male	Married	Secondary		Retired				Akan		Forikrom	No	3	Christian	-0.186964	5.60372	No		Yes	Weekly	Complete	No	Yes	No	No	No	No	Complete	No	No	No	No	No	No	Complete		Yes						248536811	Incomplete	Yes	BE-FOK-099	Yes
rural	40-49yrs	43	Female	Married	Primary		Informal		Other	Hairdresser	Akan		Forikrom	No	2	Christian	-1.94208	7.59384	No		No		Complete	No	No	No	No	No	Yes	Complete	No	No	No	No	No	No	Complete	No	Yes						597747832	Incomplete	Yes	BE-FOK-101	Yes
rural	50-50yrs	59	Male	Divorce	Primary		Informal		Farmer		Akan		Forikrom	Yes		Traditionalist	-0.186964	5.60372	No		Yes	Daily	Complete	No	No	No	No	No	Yes	Complete	No	No	No	No	No	No	Complete	No	Yes	AstraZeneca	AstraZeneca	2021-11-18	2022-02-02	2022-05-29	543006096	Complete	Yes	BE-FOK-102	Yes
rural	50-50yrs	55	Female	Widow	Primary		Informal		Trader		Akan		Forikrom	No	6	Christian	-1.94209	7.59386	No		No		Complete	No	No	No	No	No	No	Complete	No	No	No	No	No	No	Complete	No	Yes						248929546	Incomplete	Yes	BE-FOK-103	Yes
rural	60-69yrs	63	Male	Divorce	Primary		Informal		Farmer		Akan		Forikrom	Yes		None	-0.186964	5.60372	No		Yes	Daily	Complete	Yes	No	No	No	No	Yes	Complete	No	No	No	No	No	No	Complete	No	Yes						543006096	Incomplete	Yes	BE-FOK-104	Yes
rural	50-50yrs	50	Male	Divorce	No formal education		Informal		Farmer		Other	Sisala	Forikrom	No	2	Christian	-1.94209	7.59384	No		Yes	Occasionally	Complete	No	No	No	No	No	No	Complete	No	No	No	No	No	No	Complete	No	No						542933709	Complete	Yes	BE-FOK-106	Yes
rural	30-39yrs	30	Male	Single	Primary		Informal		Other	Vulcanizer	Other	Frafra	Forikrom	Yes		Muslim	-1.94209	7.59386	Yes	Occasionally	Yes	Occasionally	Complete	No	No	Yes	No	No	No	Complete	No	No	No	No	No	No	Complete	No	Yes						542933709	Incomplete	Yes	BE-FOK-105	Yes
rural	40-49yrs	40	Male	Married	Primary		Informal		Farmer		Akan		Forikrom	No	7	Christian	-0.196608	5.6361	No		Yes	Weekly	Complete	Yes	No	No	Yes	Yes	No	Complete	No	No	No	No	No	No	Complete	No	Yes						553006821	Incomplete	Yes	BE-FOK-109	Yes
rural	20-29yrs	23	Female	Married	Primary		Informal		Other	Hairdresser	Other	Dagati	Forikrom	No	2	Christian	-1.94495	7.58559	No		No		Complete	No	No	No	Yes	No	Yes	Complete	No	No	No	No	No	No	Complete	No	Yes						256533674	Incomplete	Yes	BE-FOK-095	Yes
rural	30-39yrs	38	Female	Married	Primary		Informal		Trader		Akan		Forikrom	No	3	Christian	-1.94209	7.59384	No		Yes	Daily	Complete	No	No	No	No	No	No	Complete	No	No	No	No	No	No	Complete	No	Yes						555407309	Incomplete	Yes	BE-FOK-112	Yes
rural	50-50yrs	55	Male	Widow	Primary		Informal		Farmer		Akan		Forikrom	No	4	Traditionalist	-0.186964	5.60372	No		Yes	Daily	Complete	No	No	No	No	Yes	Yes	Complete	No	No	No	No	No	No	Complete	No	Yes	Pfizer	Moderna	2021-11-26	2022-12-18		530255948	Incomplete	Yes	BE-FOK-115	Yes
rural	10-19yrs	18	Female	Single	Primary		Informal		Trader		Akan		Forikrom	No	2	Christian	-1.94209	7.59384	No		No		Complete	No	No	No	No	No	No	Complete	No	No	No	No	No	No	Complete	No	No						533588290	Complete	Yes	BE-FOK-116	Yes
rural	30-39yrs	35	Female	Widow	Primary		Informal		Trader		Akan		Forikrom	No	4	Christian	-1.94495	7.58559	No		No		Complete	No	No	No	No	No	No	Complete	No	No	No	No	No	No	Complete	No	Yes						530255948	Incomplete	Yes	BE-FOK-113	Yes
rural	30-39yrs	30	Female	Single	Primary		Informal		Trader		Akan		Forikrom	No	2	Christian	-1.94495	7.58559	No		Yes	Daily	Complete	No	No	No	No	No	No	Complete	No	No	No	No	No	No	Complete	No	Yes						594938408	Incomplete	Yes	BE-FOK-119	Yes
rural	60-69yrs	65	Female	Married	Primary		Informal		Farmer		Akan		Forikrom	No	6	Christian	-0.186964	5.60372	No		No		Complete	Yes	No	No	No	No	No	Complete	No	No	No	No	No	No	Complete	No	Yes						594938408	Incomplete	Yes	BE-FOK-117	Yes
rural	30-39yrs	35	Female	Married	Primary		Informal		Trader		Akan		Forikrom	No	6	Christian	-1.94209	7.59386	No		Yes	Daily	Complete	No	No	No	No	No	No	Complete	No	No	No	No	No	No	Complete	No	Yes						508160751	Incomplete	Yes	BE-FOK-120	Yes
rural	50-50yrs	51	Female	Married	No formal education		Informal		Farmer		Other	Dagati	Forikrom	No	7	Christian	-0.186964	5.60372	No		Yes	Daily	Complete	Yes	Yes	No	No	No	No	Complete	No	No	No	No	No	No	Complete	No	No						508160751	Complete	Yes	BE-FOK-122	Yes
rural	20-29yrs	20	Female	Single	Secondary		Informal		Trader		Akan		Forikrom	Yes		Muslim	-1.94495	7.58559	No		No		Complete	Yes	No	No	No	No	No	Complete	No	No	No	No	No	No	Complete	No	Yes						533753301	Incomplete	Yes	BE-FOK-121	Yes
rural	40-49yrs	46	Male	Married	Primary		Informal		Driver		Akan		Forikrom	No	3	Christian	-1.94209	7.59386	No		Yes	Weekly	Complete	No	No	No	No	No	No	Complete	No	No	No	No	No	No	Complete	No	Yes						243824436	Incomplete	Yes	BE-FOK-123	Yes
rural	30-39yrs	33	Male	Married	Primary		Informal		Driver		Other	Frafra	Forikrom	No	2	Christian	-1.94209	7.59384	No		No		Complete	No	No	No	No	No	No	Complete	No	No	No	No	No	No	Complete	No	Yes						553813352	Incomplete	Yes	BE-FOK-118	Yes
rural	30-39yrs	39	Male	Married	Primary		Informal		Farmer		Other	Dagati	Forikrom	No	5	Christian	-1.94495	7.58559	No		Yes	Daily	Complete	No	No	Yes	No	No	Yes	Complete	No	No	No	No	No	No	Complete	No	No						249173349	Complete	Yes	BE-FOK-124	Yes
rural	20-29yrs	23	Male	Single	Primary		Informal		Farmer		Akan		Forikrom	Yes		None	-0.196608	5.6361	Yes	Occasionally	No		Complete	No	No	No	No	No	No	Complete	No	No	No	No	No	No	Complete	No	Yes						545127439	Incomplete	Yes	BE-FOK-126	Yes
rural	10-19yrs	18	Male	Single	Primary		Unemployed		Other	Student	Akan		Forikrom	No	9	Christian	-1.94527	7.57991	Yes	Occasionally	Yes	Daily	Complete	No	No	Yes	No	No	Yes	Complete	No	No	No	No	No	No	Complete	No	Yes						532372093	Incomplete	Yes	BE-FOK-125	Yes
rural	10-19yrs	18	Male	Single	Primary		Informal		Other	Carpenter	Other	Dagati	Forikrom	No	2	None			Yes	Occasionally	Yes	Daily	Complete	No	No	No	No	No	No	Complete	No	No	No	No	No	No	Complete	No	Yes						249160068	Incomplete	Yes	BE-FOK-128	Yes
rural	30-39yrs	32	Female	Single	Secondary		Unemployed				Other	Lobi	Forikrom	No	6	Christian	-1.94527	7.57992	No		No		Complete	No	No	No	No	No	No	Complete	No	No	No	No	No	No	Complete	No	Yes						545300339	Incomplete	Yes	BE-FOK-129	Yes
rural	30-39yrs	32	Female	Married	Primary		Informal		Trader		Akan		Forikrom	No	4	Christian			No		Yes	Weekly	Complete	Yes	No	Yes	Yes	No	Yes	Complete	No	No	No	No	No	No	Complete	No	No						241870203	Incomplete	Yes	BE-FOK-127	Yes
rural	20-29yrs	23	Male	Single	Primary		Informal		Farmer		Akan		Forikrom	Yes		Christian	-1.58621	6.67196	No		Yes	Weekly	Complete	Yes	No	No	No	No	No	Complete	No	No	No	No	No	No	Complete	No	Yes						532372093	Incomplete	Yes	BE-FOK-130	Yes
rural	30-39yrs	30	Female	Single	Primary		Informal		Farmer		Other	Dagati	Forikrom	No	12	Christian	-1.94526	7.57992	No		Yes	Daily	Complete	No	No	No	No	No	No	Complete	No	No	No	No	No	No	Complete	No	Yes						535389749	Incomplete	Yes	BE-FOK-131	Yes
rural	30-39yrs	33	Female	Married	Primary		Informal		Trader		Akan		Forikrom	No	7	Muslim	-1.94495	7.58559	No		No		Complete	No	No	No	No	No	No	Complete	No	No	No	No	No	No	Complete	No	Yes	AstraZeneca	AstraZeneca	2021-11-19			246205757	Incomplete	Yes	BE-FOK-132	Yes
rural	20-29yrs	20	Male	Single	Secondary		Informal		Farmer		Other	Dagati	Forikrom	No	6	Christian	-1.94526	7.57991	No		Yes	Daily	Complete	No	No	No	No	No	No	Complete	No	No	No	No	No	No	Complete	No	Yes						530048138	Incomplete	Yes	BE-FOK-134	Yes
rural	20-29yrs	21	Male	Single	Secondary		Informal		Other	Construction worker	Akan		Forikrom	Yes		Christian	-1.94495	7.58559	No		Yes	Daily	Complete	Yes	Yes	No	No	No	No	Complete	No	No	No	No	No	No	Complete	No	Yes						550291543	Incomplete	Yes	BE-FOK-137	Yes
rural	30-39yrs	34	Male	Married	Primary		Informal		Farmer		Akan		Forikrom	No	4	Christian	-1.94528	7.57992	No		Yes	Daily	Complete	No	No	No	No	No	No	Complete	No	No	No	No	No	No	Complete	No	No						597732368	Complete	Yes	BE-FOK-138	Yes
rural	30-39yrs	34	Male	Single	Secondary		Informal		Farmer		Akan		Forikrom	No	3	None	-1.94528	7.57992	No		Yes	Weekly	Complete	Yes	Yes	Yes	Yes	Yes	Yes	Complete	No	No	No	No	No	No	Complete	No	Yes						597732368	Incomplete	Yes	BE-FOK-140	Yes
rural	40-49yrs	41	Female	Married	Primary		Informal		Trader		Akan		Forikrom	No	3	Christian	-1.94495	7.58559	No		Yes	Daily	Complete	Yes	No	No	No	No	No	Complete	No	No	No	No	No	No	Complete	No	Yes	AstraZeneca	AstraZeneca	2021-10-04			546122550	Incomplete	Yes	BE-FOK-141	Yes
rural	40-49yrs	45	Female	Married	Primary		Informal		Farmer		Akan		Forikrom	No	6	Christian	-1.58621	6.67196	No		Yes	Daily	Complete	Yes	No	No	No	No	No	Complete	No	No	No	No	No	No	Complete	No	Yes						546613222	Incomplete	Yes	BE-FOK-142	Yes
rural	30-39yrs	35	Female	Single	Secondary		Informal		Trader		Akan		Forikrom	No	10	Christian	-1.58621	6.67196	No		Yes	Daily	Complete	No	No	No	No	No	No	Complete	No	No	No	No	No	No	Complete	No	Yes	Moderna	Moderna	2021-11-26			531197049	Incomplete	Yes	BE-FOK-144	Yes
rural	40-49yrs	42	Female	Single	Primary		Informal		Trader		Akan		Forikrom	No	4	Christian	-1.94495	7.58559	No		No		Complete	No	No	No	No	No	No	Complete	No	No	No	No	No	No	Complete	No	Yes						540885750	Incomplete	Yes	BE-FOK-146	Yes
rural	30-39yrs	39	Female	Single	Primary		Informal		Trader		Ewe		Forikrom	No	5	Christian	-1.94527	7.57992	No		No		Complete	Yes	No	No	No	No	No	Complete	No	No	No	No	No	No	Complete	No	Yes						247418984	Incomplete	Yes	BE-FOK-147	Yes
rural	40-49yrs	42	Female	Single	Primary		Informal		Trader		Akan		Forikrom	No	6	Christian	-1.94528	7.57994	No		Yes	Daily	Complete	No	No	No	No	No	No	Complete	No	No	No	No	No	No	Complete	No	Yes						242787115	Incomplete	Yes	BE-FOK-151	Yes
rural	40-49yrs	44	Male	Married	Primary		Informal		Driver		Akan		Forikrom	No	3	Muslim	-1.94495	7.58559	No		Yes	Weekly	Complete	Yes	No	No	No	No	No	Complete	No	No	No	No	No	No	Complete	No	Yes						241600708	Incomplete	Yes	BE-FOK-150	Yes
rural	10-19yrs	19	Female	Single	Secondary		Unemployed		Other	Student	Akan		Forikrom	No	10	Christian	-0.186964	5.60372	No		Yes	Weekly	Complete	No	No	No	No	No	No	Complete	No	No	No	No	No	No	Complete	No	Yes						257784684	Incomplete	Yes	BE-FOK-154	Yes
rural	30-39yrs	35	Female	Single	Primary		Informal		Farmer		Akan		Forikrom	No	3	Christian	-1.94495	7.58559	No		Yes	Daily	Complete	No	No	No	No	No	No	Complete	No	No	No	No	No	No	Complete	No	Yes						546170433	Incomplete	Yes	BE-FOK-153	Yes
rural	20-29yrs	20	Female	Single	Secondary		Unemployed		Other	Student	Akan		Forikrom	Yes		Christian	-1.94528	7.57992	No		No		Complete	No	No	No	Yes	No	No	Complete	No	No	No	No	No	No	Complete	No	Yes						257129454	Incomplete	Yes	BE-FOK-155	Yes
rural	60-69yrs	63	Female	Divorce	No formal education		Informal		Farmer		Akan		Forikrom	No	3	Christian			No		Yes	Daily	Complete	Yes	No	No	Yes	Yes	No	Complete	No	No	No	No	Yes	No	Complete	No	Yes	AstraZeneca	AstraZeneca	2021-11-17	2021-10-04	2022-09-25	241115258	Complete	Yes	BE-FOK-156	Yes
rural	60-69yrs	63	Female	Widow	Secondary		Informal		Farmer		Akan		Forikrom	No	4	Christian	-1.94495	7.58559	No		Yes	Daily	Complete	No	No	No	No	No	No	Complete	No	No	No	No	No	No	Complete	No	Yes	AstraZeneca	AstraZeneca	2021-11-17	2021-10-04		257784684	Incomplete	Yes	BE-FOK-157	Yes
rural	50-50yrs	55	Male	Married	Primary		Informal		Farmer		Akan		Forikrom	No	4	Muslim	-1.94209	7.59386	Yes	Daily	Yes	Daily	Complete	No	Yes	No	No	No	Yes	Complete	No	No	No	No	No	No	Complete	No	Yes						555282636	Incomplete	Yes	BE-FOK-180	Yes
rural	30-39yrs	33	Female	Married	Primary		Informal		Other	Seamstress	Other	Dagati	Forikrom	No	4	Christian	-1.57651	6.67035	No		Yes	Weekly	Complete	No	No	No	No	No	No	Complete	No	No	No	No	No	No	Complete	No	No						555282636	Complete	Yes	BE-FOK-168	Yes
rural	10-19yrs	19	Female	Single	Primary		Unemployed		Other	Student	Other	Dagati	Forikrom	No	7	Christian			No		Yes	Occasionally	Complete	No	No	No	No	No	No	Complete	No	No	No	No	No	No	Complete	No	Yes						532470133	Incomplete	Yes	BE-FOK-169	Yes
rural	30-39yrs	30	Female	Married	No formal education		Informal		Other	Hairdresser	Other	Wala	Forikrom	No	5	Christian			No		Yes	Daily	Complete	No	No	No	No	No	No	Complete	No	No	No	No	No	No	Complete	No	No						546672531	Complete	Yes	BE-FOK-171	Yes
rural	40-49yrs	42	Female	Married	Primary		Informal		Trader		Other	Dagati	Forikrom	No	3	Christian	-1.57651	6.67035	No		Yes	Daily	Complete	Yes	No	No	No	No	No	Complete	No	No	No	No	No	No	Complete	No	Yes						555282636	Incomplete	Yes	BE-FOK-172	Yes
rural	20-29yrs	23	Male	Single	Primary		Informal		Farmer		Other	Sisala	Forikrom	Yes		Muslim	-1.5765	6.67035	No		Yes	Daily	Complete	No	No	Yes	No	No	No	Complete	No	No	No	No	No	No	Complete	No	Yes	Johnson and Johnson	Johnson and Johnson	2022-07-12			532111332	Incomplete	Yes	BE-FOK-166	Yes
rural	70-79yrs	71	Female	Married	No formal education		Informal		Farmer		Akan		Forikrom	No	3	Christian	-0.186964	5.60372	No		Yes	Weekly	Complete	Yes	Yes	No	No	No	No	Complete	Yes	Yes	No	No	No	No	Complete	No	Yes	AstraZeneca	AstraZeneca	2021-10-04	2021-11-17	2023-02-25	240130680	Complete	Yes	BE-FOK-165	Yes
rural	20-29yrs	20	Female	Single	Secondary		Unemployed		Other	Student	Other	Dagati	Forikrom	No	2	Christian	-1.94209	7.59386	Yes	Occasionally	Yes	Weekly	Complete	No	No	Yes	No	Yes	No	Complete	No	No	No	No	No	No	Complete	No	Yes						557830567	Incomplete	Yes	BE-FOK-174	Yes
rural	20-29yrs	28	Male	Single	Tertiary		Unemployed		Other	Student	Akan		Forikrom	Yes		Christian	-1.94209	7.59384	No		Yes	Daily	Complete	No	No	No	No	No	No	Complete	No	No	No	No	No	No	Complete	No	Yes	AstraZeneca	AstraZeneca	2021-10-09	2022-07-12		203040452	Incomplete	Yes	BE-FOK-163	Yes
rural	20-29yrs	22	Female	Single	Primary		Informal		Other	Seamstress	Other	Sisala	Forikrom	No	3	Muslim	-1.94213	7.59386	No		Yes	Daily	Complete	No	No	No	No	No	No	Complete	No	No	No	No	No	No	Complete	No	No						530356679	Complete	Yes	BE-FOK-173	Yes
rural	20-29yrs	21	Male	Single	Secondary		Informal		Farmer		Other	Frafra	Forikrom	Yes		Christian			No		Yes	Occasionally	Complete	No	No	No	No	No	No	Complete	No	No	No	No	No	No	Complete	No	Yes						542977364	Incomplete	Yes	BE-FOK-162	Yes
rural	20-29yrs	23	Male	Single	Secondary		Informal		Other	Electrician	Akan		Forikrom	No	2	Christian	-1.94209	7.59384	No		No		Complete	No	No	No	No	No	Yes	Complete	No	No	No	No	No	No	Complete	No	Yes	AstraZeneca	AstraZeneca	2021-10-05	2022-02-03		556947400	Incomplete	Yes	BE-FOK-159	Yes
rural	30-39yrs	33	Female	Divorce	Secondary		Unemployed				Akan		Forikrom	No	2	Christian	-1.94209	7.59384	No		Yes	Occasionally	Complete	No	No	No	No	No	No	Complete	No	No	No	No	No	No	Complete	No	Yes						558112910	Incomplete	Yes	BE-FOK-158	Yes
rural	50-50yrs	55	Female	Divorce	Secondary		Informal		Trader		Akan		Forikrom	No	5	Christian	-1.86343	7.59528	No		No		Complete	No	No	No	No	No	No	Complete	No	No	No	No	No	No	Complete	No	Yes						555015844	Incomplete	Yes	BE-FOK-181	Yes
rural	10-19yrs	19	Female	Single	Secondary		Unemployed		Other	Student	Akan		Forikrom	No	7	Christian	-1.86346	7.59528	No		Yes	Occasionally	Complete	No	No	No	No	No	No	Complete	No	No	No	No	No	No	Complete	No	No						597714580	Complete	Yes	BE-FOK-182	Yes
rural	20-29yrs	28	Female	Single	Secondary		Informal		Trader		Akan		Forikrom	No	11	Christian	-1.86334	7.59481	No		Yes	Weekly	Complete	Yes	Yes	No	No	No	No	Complete	No	No	No	No	No	No	Complete	No	Yes						554708321	Incomplete	Yes	BE-FOK-183	Yes
rural	10-19yrs	19	Male	Single	Secondary		Unemployed		Other	Student	Akan		Forikrom	No	11		-1.94562	7.58017	No		Yes	Daily	Complete	No	No	No	No	No	No	Complete	No	No	No	No	No	No	Complete	No	Yes						555015844	Incomplete	Yes	BE-FOK-186	Yes
rural	20-29yrs	27	Female	Married	Secondary		Informal		Trader		Other	Talensi	Forikrom	No	2	Muslim	-1.94562	7.58017	No		Yes	Daily	Complete	Yes	No	No	No	No	No	Complete	No	No	No	No	No	No	Complete	No	Yes						556415355	Incomplete	Yes	BE-FOK-187	Yes
rural	10-19yrs	18	Male	Single	Primary		Unemployed		Other	Student	Akan		Forikrom	No	7	Christian	-1.94502	7.57986	No		Yes	Daily	Complete	Yes	No	No	No	No	No	Complete	No	No	No	No	No	No	Complete	No	Yes						535303658	Incomplete	Yes	BE-FOK-188	Yes
rural	50-50yrs	54	Female	Married	Primary		Informal		Farmer		Other	Mamprusi	Forikrom	No	10	Muslim			No		Yes	Daily	Complete	Yes	No	Yes	No	No	Yes	Complete	No	No	No	No	No	No	Complete	No	No						543282457	Complete	Yes	BE-FOK-190	Yes
rural	10-19yrs	19	Male	Single	Primary		Unemployed				Other	Dagati	Forikrom	No	3	None	-1.94209	7.59384	No		No		Complete	No	No	No	No	No	Yes	Complete	No	No	No	No	No	No	Complete	No	No						532492579	Complete	Yes	BE-FOK-192	Yes
rural	20-29yrs	22	Female	Single	Secondary		Unemployed		Other	Student	Other	Bulisa	Forikrom	Yes		Muslim	-0.196608	5.6361	Yes	Occasionally	No		Complete	No	No	No	No	No	No	Complete	No	No	No	No	No	No	Complete	No	Yes						553064532	Incomplete	Yes	BE-FOK-193	Yes
rural	20-29yrs	25	Male	Single	Tertiary		Unemployed		Other	Student	Akan		Forikrom	No	3	Christian	-1.94209	7.59384	No		Yes	Daily	Complete	No	No	No	No	No	Yes	Complete	No	No	No	No	No	No	Complete	No	Yes						592296879	Incomplete	Yes	BE-FOK-195	Yes
rural	10-19yrs	18	Male	Single	Primary		Unemployed		Other	Student	Akan		Forikrom	Yes		None	-1.94209	7.59384	No		Yes	Daily	Complete	No	No	No	No	No	No	Complete	No	No	No	No	No	No	Complete	No	Yes						532446114	Incomplete	Yes	BE-FOK-199	Yes
rural	50-50yrs	59	Male	Married	Secondary		Informal		Farmer		Akan		Buoyem	No	9	Traditionalist	-1.95999	7.67174	No		Yes	Daily	Complete	Yes	No	No	No	No	No	Complete	No	No	No	No	No	No	Complete	No	Yes	AstraZeneca	AstraZeneca	2021-10-01	2022-01-07	2022-06-09	591065536	Complete	Yes	BE-BYM-001	Yes
rural	40-49yrs	46	Female	Married	Secondary		Informal		Trader		Akan		Buoyem	No	2	Christian	-1.96002	7.6717	No		No		Complete	No	No	No	No	No	No	Complete	No	No	No	No	No	No	Complete	No	Yes						548684896	Incomplete	Yes	BE-BYM-002	Yes
rural	60-69yrs	60	Male	Married	Secondary		Informal		Farmer		Akan		Buoyem	No	5	Christian	-1.96002	7.6717	No		Yes	Weekly	Complete	Yes	No	No	No	No	No	Complete	No	Yes	No	No	No	No	Complete	No	Yes						547166939	Incomplete	Yes	BE-BYM-003	Yes
rural	50-50yrs	54	Male	Married	Secondary		Informal		Farmer		Akan		Buoyem	No	3	Christian	-1.96	7.67175	No		Yes	Daily	Complete	No	No	No	No	No	No	Complete	No	Yes	No	No	No	No	Complete	No	Yes						593559586	Incomplete	Yes	BE-BYM-004	Yes
rural	50-50yrs	58	Male	Married	Primary		Informal		Farmer		Akan		Buoyem	No	4	Christian	-1.96	7.67175	No		Yes	Daily	Complete	No	No	Yes	Yes	No	No	Complete	No	No	No	No	No	No	Complete	No	Yes						556583166	Incomplete	Yes	BE-BYM-005	Yes
rural	50-50yrs	57	Female	Widow	No formal education		Informal		Farmer		Akan		Buoyem	Yes		Christian	-1.96008	7.67172	No		Yes	Daily	Complete	Yes	No	No	No	No	No	Complete	No	Yes	No	No	No	No	Complete	No	Yes						551851234	Incomplete	Yes	BE-BYM-006	Yes
rural	60-69yrs	65	Male	Married	Secondary		Informal		Farmer		Akan		Buoyem	No	5	Traditionalist	-1.96002	7.67174	No		Yes	Daily	Complete	No	No	No	No	No	No	Complete	No	No	No	No	No	No	Complete	No	Yes						544221700	Incomplete	Yes	BE-BYM-007	Yes
rural	30-39yrs	30	Female	Single	No formal education		Informal		Farmer		Akan		Buoyem	No	5	Christian	-1.96013	7.67176	No		Yes	Daily	Complete	No	No	No	Yes	No	Yes	Complete	No	No	No	No	No	No	Complete	No	Yes						544221700	Incomplete	Yes	BE-BYM-008	Yes
rural	30-39yrs	31	Male	Single	Secondary		Informal		Driver		Akan		Buoyem	Yes		Christian	-1.95999	7.67162	No		Yes	Weekly	Complete	Yes	No	Yes	No	No	Yes	Complete	No	No	No	No	No	No	Complete	No	Yes						597646298	Incomplete	Yes	BE-BYM-009	Yes
rural	60-69yrs	63	Male	Divorce	Primary		Informal		Farmer		Akan		Buoyem	Yes		Christian	-1.96026	7.67166	No		No		Complete	No	No	Yes	No	No	No	Complete	No	No	No	No	No	No	Complete	No	Yes						598050099	Incomplete	Yes	BE-BYM-010	Yes
rural	40-49yrs	46	Female	Married	Secondary		Informal		Trader		Akan		Buoyem	No	5	Christian	-1.96009	7.6717	No		Yes	Occasionally	Complete	No	No	No	No	No	No	Complete	No	No	No	No	No	No	Complete	No	Yes						257543735	Incomplete	Yes	BE-BYM-011	Yes
rural	40-49yrs	48	Male	Married	Secondary		Informal		Farmer		Akan		Buoyem	No	5	Christian	-1.96024	7.67165	No		Yes	Daily	Complete	No	No	No	No	No	No	Complete	No	No	No	No	No	No	Complete	No	Yes						593829579	Incomplete	Yes	BE-BYM-012	Yes
rural	40-49yrs	48	Female	Married	Primary		Informal		Trader		Akan		Buoyem	No	7	Christian	-1.96012	7.67166	No		Yes	Daily	Complete	No	No	No	No	No	No	Complete	No	No	No	No	No	No	Complete	No	Yes						549840153	Incomplete	Yes	BE-BYM-014	Yes
rural	30-39yrs	38	Female	Married	Primary		Informal		Other	Hairdresser	Akan		Buoyem	No	5	Christian	-1.96033	7.67115	No		Yes	Occasionally	Complete	No	No	No	No	No	No	Complete	No	No	No	No	No	No	Complete	No	Yes						544156669	Incomplete	Yes	BE-BYM-017	Yes
rural	50-50yrs	57	Female	Married	Secondary		Informal		Trader		Akan		Buoyem	No	5	Christian	-1.96037	7.67121	No		Yes	Daily	Complete	No	No	No	No	No	No	Complete	No	No	No	No	No	No	Complete	No	Yes						541559085	Incomplete	Yes	BE-BYM-018	Yes
rural	20-29yrs	23	Female	Single	Secondary		Unemployed		Other	Student	Akan		Buoyem	No	2	Christian	-1.96032	7.67135	No		No		Complete	No	No	No	No	No	No	Complete	No	No	No	No	No	No	Complete	No	Yes	AstraZeneca	Pfizer	2021-12-14	2022-04-07	2022-07-12	241758482	Complete	Yes	BE-BYM-019	Yes
rural	70-79yrs	76	Female	Widow	Secondary		Informal		Trader		Akan		Buoyem	No	5	Christian	-1.96032	7.67135	No		Yes	Occasionally	Complete	No	No	No	No	No	No	Complete	No	No	No	No	No	No	Complete	No	Yes	AstraZeneca	AstraZeneca	2021-10-01	2021-11-09	2022-04-10	249438239	Complete	Yes	BE-BYM-020	Yes
rural	50-50yrs	53	Male	Married	Secondary		Informal		Farmer		Akan		Buoyem	No	6	Traditionalist	-1.96031	7.67103	No		Yes	Daily	Complete	No	No	No	No	No	No	Complete	No	No	No	No	No	No	Complete	No	Yes	AstraZeneca	AstraZeneca	2021-11-29	2022-01-13		201367476	Incomplete	Yes	BE-BYM-021	Yes
rural	40-49yrs	48	Female	Married	Primary		Informal		Farmer		Akan		Buoyem	No	5	Christian	-1.96039	7.67111	No		Yes	Daily	Complete	Yes	No	No	No	No	No	Complete	No	No	No	No	No	No	Complete	No	Yes	AstraZeneca	AstraZeneca	2021-10-01	2021-11-19	2022-04-11	245762583	Complete	Yes	BE-BYM-022	Yes
rural	50-50yrs	55	Female	Widow	No formal education		Informal		Trader		Akan		Buoyem	No	3	Christian	-1.96039	7.67111	No		No		Complete	Yes	Yes	No	No	No	No	Complete	No	No	No	No	No	No	Complete	No	Yes						249438239	Incomplete	Yes	BE-BYM-023	Yes
rural	40-49yrs	47	Male	Divorce	Secondary		Informal		Other	Mason	Akan		Buoyem	Yes		Christian	-1.9604	7.6711	No		Yes	Daily	Complete	No	No	No	No	No	No	Complete	No	No	No	No	No	No	Complete	No	Yes						549323545	Incomplete	Yes	BE-BYM-024	Yes
rural	50-50yrs	54	Female	Widow	Secondary		Informal		Farmer		Akan		Buoyem	No	4	Christian	-1.96037	7.67106	No		Yes	Daily	Complete	No	No	No	No	No	No	Complete	No	Yes	No	No	No	No	Complete	No	Yes	AstraZeneca	AstraZeneca	2021-11-04	2021-10-10	2023-01-24	543974982	Complete	Yes	BE-BYM-026	Yes
rural	20-29yrs	26	Female	Married	Tertiary		Unemployed		Other	Student	Akan		Buoyem	No	3	Christian	-1.96035	7.6711	No		No		Complete	Yes	No	No	No	No	No	Complete	No	No	No	No	No	No	Complete	No	Yes	Pfizer	Pfizer	2021-12-08	2022-01-17		551878186	Incomplete	Yes	BE-BYM-025	Yes
rural	50-50yrs	53	Female	Married	Secondary		Informal		Farmer		Akan		Buoyem	No	9	Traditionalist	-1.96048	7.67113	No		Yes	Daily	Complete	No	No	No	No	No	No	Complete	No	Yes	No	No	No	No	Complete	No	Yes	AstraZeneca	Johnson and Johnson	2021-10-01	2021-11-12	2022-04-13	596221753	Complete	Yes	BE-BYM-027	Yes
rural	70-79yrs	70	Female	Widow	No formal education		Informal		Farmer		Akan		Buoyem	No	9	Christian	-1.96031	7.67116	No		Yes	Daily	Complete	Yes	No	No	No	No	No	Complete	No	No	No	No	No	No	Complete	No	Yes	AstraZeneca	AstraZeneca	2021-10-04	2021-11-25	2023-01-24	596221753	Complete	Yes	BE-BYM-028	Yes
rural	50-50yrs	55	Male	Married	Primary		Informal		Farmer		Akan		Buoyem	No	4	Christian	-1.96031	7.67106	No		Yes	Daily	Complete	No	No	No	No	No	No	Complete	No	No	No	No	No	No	Complete	No	Yes						551916271	Incomplete	Yes	BE-BYM-030	Yes
rural	20-29yrs	27	Male	Single	Tertiary		Unemployed		Other	Student	Akan		Buoyem	Yes		Christian	-1.96043	7.67107	No		Yes	Daily	Complete	Yes	No	No	No	No	Yes	Complete	No	No	No	No	No	No	Complete	No	Yes						205469992	Incomplete	Yes	BE-BYM-031	Yes
rural	40-49yrs	40	Male	Divorce	Primary		Informal		Farmer		Akan		Buoyem	No	8	Traditionalist	-1.96108	7.67142	No		Yes	Daily	Complete	No	No	No	No	No	No	Complete	No	No	No	No	No	No	Complete	No	Yes						551916271	Incomplete	Yes	BE-BYM-029	Yes
rural	40-49yrs	44	Female	Married	Primary		Informal		Trader		Akan		Buoyem	No	4	Christian	-1.961	7.6712	No		Yes	Daily	Complete	Yes	No	No	No	No	No	Complete	No	Yes	No	No	Yes	No	Complete	No	Yes	AstraZeneca	AstraZeneca	2021-11-25	2022-01-06	2022-07-14	553631008	Incomplete	Yes	BE-BYM-032	Yes
rural	30-39yrs	30	Female	Single	Primary		Unemployed				Other	Frafra	Buoyem	No	3	Christian	-1.96114	7.67092	No		Yes	Occasionally	Complete	No	No	No	No	No	No	Complete	No	No	No	No	No	No	Complete	No	Yes						553631008	Incomplete	Yes	BE-BYM-033	Yes
rural	50-50yrs	57	Male	Married	Secondary		Informal		Farmer		Akan		Buoyem	No	8	None	-1.96015	7.67095	No		Yes	Daily	Complete	No	No	No	No	No	Yes	Complete	No	No	No	No	No	No	Complete	No	Yes						245716463	Incomplete	Yes	BE-BYM-034	Yes
rural	40-49yrs	45	Female	Single	Primary		Informal		Farmer		Akan		Buoyem	Yes		Christian	-1.95989	7.67085	No		Yes	Daily	Complete	No	No	No	No	No	No	Complete	No	No	No	No	No	Yes	Complete	No	Yes	AstraZeneca	Pfizer	2021-11-23	2022-01-07	2023-02-24	256445249	Complete	Yes	BE-BYM-035	Yes
rural	30-39yrs	32	Female	Single	Secondary		Formal		Other	Security officer	Akan		Buoyem	No	2	Christian	-1.96005	7.67105	No		Yes	Daily	Complete	Yes	No	Yes	No	No	Yes	Complete	No	No	No	No	No	No	Complete	No	Yes						559032714	Incomplete	Yes	BE-BYM-036	Yes
rural	10-19yrs	19	Female	Single	Primary		Unemployed		Other	Student	Akan		Buoyem	No	3	Christian	-1.95995	7.671	No		Yes	Daily	Complete	No	No	No	No	No	No	Complete	No	No	No	No	No	No	Complete	No	Yes						532449472	Incomplete	Yes	BE-BYM-039	Yes
rural	70-79yrs	76	Male	Widow	Secondary		Retired				Akan		Buoyem	Yes		Christian	-1.95996	7.671	No		No		Complete	No	No	No	No	No	No	Complete	No	No	No	No	No	No	Complete	No	Yes						551491479	Incomplete	Yes	BE-BYM-037	Yes
rural	60-69yrs	64	Male	Widow	Primary		Retired				Akan		Buoyem	No	8	Muslim	-1.96005	7.67096	No		Yes	Daily	Complete	Yes	No	No	No	No	No	Complete	No	No	No	No	No	No	Complete	No	Yes						594170712	Incomplete	Yes	BE-BYM-040	Yes
rural	30-39yrs	38	Male	Married	No formal education		Informal		Farmer		Other	Dagati	Buoyem	Yes		Christian	-1.96015	7.67001	No		Yes	Daily	Complete	No	No	No	No	No	No	Complete	No	No	No	No	No	No	Complete	No	Yes	AstraZeneca	AstraZeneca	2021-10-28			241693954	Incomplete	Yes	BE-BYM-041	Yes
rural	60-69yrs	63	Male	Divorce	Secondary		Informal		Farmer		Akan		Buoyem	No	2	Christian	-1.96014	7.6701	Yes	Daily	Yes	Daily	Complete	No	No	No	No	No	No	Complete	No	No	No	No	No	No	Complete	No	Yes	AstraZeneca	AstraZeneca	2021-09-29	2021-11-19	2022-04-22	535170387	Complete	Yes	BE-BYM-042	Yes
rural	50-50yrs	55	Male	Married	Primary		Informal		Farmer		Other	Dagati	Buoyem	Yes		Traditionalist	-1.96016	7.66996	No		Yes	Daily	Complete	No	Yes	No	No	No	No	Complete	No	No	No	No	Yes	No	Complete	No	Yes						535808503	Incomplete	Yes	BE-BYM-044	Yes
rural	60-69yrs	63	Male	Married	Secondary		Informal		Farmer		Akan		Buoyem	No	3	Christian	-1.96008	7.67	No		Yes	Daily	Complete	No	No	No	No	No	No	Complete	Yes	Yes	No	No	No	No	Complete	No	Yes						247244573	Incomplete	Yes	BE-BYM-045	Yes
rural	40-49yrs	40	Female	Divorce	Primary		Informal		Trader		Akan		Buoyem	No	5	Christian	-1.95971	7.66996	No		Yes	Weekly	Complete	No	No	No	No	Yes	No	Complete	No	No	No	No	No	No	Complete	No	Yes						555145520	Incomplete	Yes	BE-BYM-048	Yes
rural	40-49yrs	41	Male	Married	Primary		Informal		Farmer		Akan		Buoyem	No	5	Christian	-1.95971	7.66996	No		Yes	Daily	Complete	No	No	No	No	No	No	Complete	No	No	No	No	No	No	Complete	No	Yes	AstraZeneca	AstraZeneca	2021-10-25	2021-11-23	2022-06-26	551199169	Complete	Yes	BE-BYM-049	Yes
rural	50-50yrs	51	Male	Married	Primary		Informal		Farmer		Akan		Buoyem	No	4	Christian	-1.95973	7.66988	No		Yes	Daily	Complete	No	No	No	No	No	No	Complete	No	No	No	No	No	No	Complete	No	Yes						248779822	Incomplete	Yes	BE-BYM-051	Yes
rural	50-50yrs	50	Male	Married	Tertiary		Formal		Other	Security officer	Akan		Buoyem	No	3	Christian	-1.95959	7.66991	No		Yes	Daily	Complete	No	No	No	No	No	No	Complete	No	No	No	No	No	No	Complete	No	Yes						257527527	Incomplete	Yes	BE-BYM-052	Yes
rural	30-39yrs	38	Male	Single	Primary		Informal		Farmer		Akan		Buoyem	No	2	Christian	-1.95945	7.66992	Yes		Yes		Complete	No	No	No	No	No	No	Complete	No	No	No	No	No	No	Complete	No	Yes						257527527	Incomplete	Yes	BE-BYM-053	Yes
rural	70-79yrs	78	Male	Married	Tertiary		Retired				Akan		Buoyem	No	3	Christian	-1.95971	7.66984	No		Yes	Weekly	Complete	No	No	No	No	No	No	Complete	No	Yes	No	No	No	No	Complete	No	Yes						541187671	Incomplete	Yes	BE-BYM-054	Yes
rural	30-39yrs	35	Female	Widow	Primary		Informal		Farmer		Akan		Buoyem	No	2	Christian	-1.95968	7.66994	No		Yes	Occasionally	Complete	No	No	No	No	No	No	Complete	No	No	No	No	No	No	Complete	No	Yes	AstraZeneca	Pfizer	2021-11-18	2022-01-30	2022-06-30	532334169	Complete	Yes	BE-BYM-055	Yes
rural	40-49yrs	40	Female	Married	Primary		Informal		Farmer		Akan		Buoyem	No	4	Christian	-1.96535	7.67434	No		Yes	Daily	Complete	Yes	No	Yes	No	No	No	Complete	No	No	No	No	No	No	Complete	No	Yes						533501797	Incomplete	Yes	BE-BYM-056	Yes
rural	40-49yrs	43	Male	Married	Primary		Informal		Driver		Other	Dagati	Buoyem	No	6	Christian	-1.96488	7.67366	Yes	Occasionally	Yes	Occasionally	Complete	No	No	No	No	No	No	Complete	No	No	No	No	No	No	Complete	No	Yes	AstraZeneca	AstraZeneca	2021-10-22	2022-02-04		547440189	Incomplete	Yes	BE-BYM-058	Yes
rural	20-29yrs	25	Male	Single	Secondary		Informal		Farmer		Akan		Buoyem	Yes		Christian	-1.96491	7.67385	No		Yes	Daily	Complete	No	No	No	No	No	No	Complete	No	No	No	No	No	No	Complete	No	Yes						591812048	Incomplete	Yes	BE-BYM-060	Yes
rural	20-29yrs	21	Male	Single	Primary		Informal		Farmer		Akan		Buoyem	Yes		Christian	-1.96491	7.67386	No		Yes	Daily	Complete	Yes	No	No	No	No	No	Complete	No	No	No	No	No	No	Complete	No	Yes						257988657	Incomplete	Yes	BE-BYM-061	Yes
rural	20-29yrs	23	Female	Single	Primary		Informal		Other	Hairdresser	Akan		Buoyem	Yes		Christian	-1.96415	7.67386	No		No		Complete	No	Yes	No	No	No	No	Complete	No	No	No	No	No	No	Complete	No	Yes	Pfizer	Pfizer	2021-12-07	2022-02-04	2022-09-27	544157728	Complete	Yes	BE-BYM-062	Yes
rural	40-49yrs	43	Male	Married	Secondary		Informal		Farmer		Akan		Buoyem	No	4	Christian	-1.96431	7.6739	No		Yes	Daily	Complete	Yes	Yes	No	No	No	No	Complete	No	No	No	No	No	No	Complete	No	Yes						595768917	Incomplete	Yes	BE-BYM-063	Yes
rural	20-29yrs	29	Female	Single	Tertiary		Unemployed				Akan		Buoyem	No	2	Christian	-1.96428	7.6738	No		Yes	Weekly	Complete	No	No	No	No	No	No	Complete	No	No	No	No	No	No	Complete	No	Yes	AstraZeneca	Pfizer	2021-12-13	2022-01-12	2022-06-27	593097955	Complete	Yes	BE-BYM-064	Yes
rural	30-39yrs	38	Female	Divorce	Primary		Informal		Trader		Akan		Buoyem	No	6	Christian	-1.96424	7.67383	No		Yes	Weekly	Complete	Yes	No	No	No	No	No	Complete	No	Yes	No	No	No	No	Complete	No	No						595424853	Complete	Yes	BE-BYM-065	Yes
rural	70-79yrs	71	Male	Married	Tertiary		Retired				Akan		Buoyem	No	5	Christian	-1.9641	7.67396	No		Yes	Daily	Complete	No	No	No	No	No	No	Complete	No	No	No	No	No	No	Complete	No	Yes						248220059	Incomplete	Yes	BE-BYM-066	Yes
rural	40-49yrs	48	Female	Married	Primary		Informal		Trader		Akan		Buoyem	No	5	Christian	-1.96442	7.67351	No		Yes	Weekly	Complete	No	No	No	No	No	No	Complete	No	No	No	No	No	No	Complete	No	Yes						248220059	Incomplete	Yes	BE-BYM-068	Yes
rural	20-29yrs	21	Female	Single	Secondary		Informal		Other	Hairdresser	Akan		Buoyem	No	2	Christian	-1.96456	7.67337	No		Yes	Weekly	Complete	Yes	No	Yes	No	No	No	Complete	No	No	No	No	Yes	No	Complete	No	No						535362722	Complete	Yes	BE-BYM-069	Yes
rural	50-50yrs	55	Male	Married	Secondary		Informal		Farmer		Akan		Buoyem	No	9	Christian	-1.96456	7.67337	No		Yes	Daily	Complete	No	No	Yes	No	No	No	Complete	No	No	No	No	No	No	Complete	No	Yes						533501797	Incomplete	Yes	BE-BYM-070	Yes
rural	30-39yrs	35	Female	Married	No formal education		Informal		Farmer		Other	Kusaasi	Buoyem	No	7	Christian	-1.96442	7.67345	No		Yes	Daily	Complete	Yes	No	No	No	No	No	Complete	No	No	No	No	No	No	Complete	No	Yes						247193306	Incomplete	Yes	BE-BYM-072	Yes
rural	30-39yrs	33	Female	Married	Primary		Informal		Farmer		Akan		Buoyem	No	7	Christian	-1.9619	7.67179	No		Yes	Daily	Complete	No	No	No	No	No	No	Complete	No	No	No	No	No	No	Complete	No	Yes	AstraZeneca	AstraZeneca	2021-12-11	2022-02-02	2023-09-22	535912518	Complete	Yes	BE-BYM-074	Yes
rural	20-29yrs	25	Male	Single	Primary		Informal		Other	Vulcanizer	Akan		Buoyem	No	7	Christian	-1.9621	7.67162	Yes	Daily	Yes	Occasionally	Complete	No	No	No	No	No	No	Complete	No	No	No	No	No	No	Complete	No	Yes						555718583	Incomplete	Yes	BE-BYM-078	Yes
rural	40-49yrs	42	Male	Married	Primary		Informal		Farmer		Akan		Buoyem	Yes		Christian	-1.96216	7.67164	Yes	Daily	Yes	Daily	Complete	No	No	No	No	No	No	Complete	No	No	No	No	No	No	Complete	No	No						544774811	Complete	Yes	BE-BYM-079	Yes
rural	20-29yrs	21	Male	Single	Primary		Informal		Other	Painter	Akan		Buoyem	Yes		Christian	-1.96241	7.67152	No		Yes	Daily	Complete	Yes	Yes	Yes	Yes	No	No	Complete	No	No	No	No	No	No	Complete	No	Yes						532691999	Incomplete	Yes	BE-BYM-080	Yes
rural	20-29yrs	24	Male	Single	Primary		Informal		Other	Mason	Akan		Buoyem	No	8	Christian	-1.96237	7.6715	Yes	Occasionally	Yes	Occasionally	Complete	No	No	No	No	No	No	Complete	No	No	No	No	No	No	Complete	No	Yes						533215588	Incomplete	Yes	BE-BYM-081	Yes
rural	60-69yrs	69	Male	Married	Secondary		Retired				Akan		Buoyem	No	7	Christian	-1.96231	7.67147	No		Yes	Weekly	Complete	Yes	No	No	No	No	No	Complete	Yes	Yes	No	No	No	No	Complete	No	Yes						244579800	Incomplete	Yes	BE-BYM-083	Yes
rural	20-29yrs	25	Male	Single	Primary		Informal		Other	Chainsaw operator	Akan		Buoyem	No	5	Muslim	-1.96238	7.67146	Yes	Daily	Yes	Daily	Complete	No	No	No	Yes	Yes	No	Complete	No	No	No	No	No	No	Complete	No	Yes						594535326	Incomplete	Yes	BE-BYM-084	Yes
rural	20-29yrs	23	Male	Single	Primary		Informal		Farmer		Akan		Buoyem	No	4	Christian	-1.9623	7.6715	Yes	Weekly	Yes	Occasionally	Complete	No	No	No	No	No	No	Complete	No	No	No	No	No	No	Complete	No	Yes						533245588	Incomplete	Yes	BE-BYM-085	Yes
rural	50-50yrs	59	Female	Married	Secondary		Informal		Trader		Akan		Buoyem	No	7	Christian	-1.96233	7.67139	No		No		Complete	No	No	No	No	No	No	Complete	Yes	Yes	No	No	No	No	Complete	No	Yes						544254650	Incomplete	Yes	BE-BYM-086	Yes
rural	30-39yrs	37	Male	Single	Primary		Informal		Other	Mechanic	Akan		Buoyem	No	10	Christian	-1.96236	7.67147	No		Yes	Daily	Complete	Yes	No	No	No	No	No	Complete	No	No	No	No	No	No	Complete	No	Yes	AstraZeneca	AstraZeneca	2021-12-10	2022-06-02		532691999	Incomplete	Yes	BE-BYM-087	Yes
rural	20-29yrs	23	Female	Single	Tertiary		Unemployed		Other	Student	Akan		Buoyem	No	3	Christian	-1.96236	7.67138	No		No		Complete	Yes	No	Yes	Yes	No	No	Complete	No	No	No	No	No	No	Complete	No	Yes						596782095	Incomplete	Yes	BE-BYM-088	Yes
rural	30-39yrs	33	Female	Married	Primary		Informal		Trader		Akan		Buoyem	Yes		Christian	-1.96239	7.67142	No		Yes	Daily	Complete	Yes	No	No	No	No	Yes	Complete	No	No	No	No	No	No	Complete	No	Yes						599612476	Incomplete	Yes	BE-BYM-089	Yes
rural	40-49yrs	40	Male	Single	Secondary		Formal		Teacher		Akan		Buoyem	No	8	Christian	-1.96239	7.67157	No		Yes	Occasionally	Complete	No	No	No	No	No	No	Complete	No	No	No	No	No	No	Complete	No	No						530434358	Complete	Yes	BE-BYM-090	Yes
rural	40-49yrs	42	Male	Divorce	Secondary		Formal		Other	Tour guide	Akan		Buoyem	No	2	Christian	-1.96225	7.67154	No		Yes	Occasionally	Complete	Yes	No	No	No	No	No	Complete	No	No	No	No	No	No	Complete	No	Yes						559691498	Incomplete	Yes	BE-BYM-095	Yes
rural	20-29yrs	22	Female	Single	Secondary		Unemployed				Akan		Buoyem	No	10	Christian	-1.96225	7.67154	No		Yes	Occasionally	Complete	Yes	No	Yes	No	Yes	No	Complete	No	No	No	No	No	No	Complete	No	Yes						257764557	Incomplete	Yes	BE-BYM-096	Yes
rural	50-50yrs	59	Male	Married	Secondary		Informal		Driver		Akan		Buoyem	No	2	Christian	-1.96076	7.67071	No		Yes	Occasionally	Complete	No	No	No	No	No	No	Complete	No	Yes	No	No	No	No	Complete	No	Yes						556307975	Incomplete	Yes	BE-BYM-097	Yes
rural	50-50yrs	59	Male	Married	Primary		Informal		Farmer		Other	Kusaasi	Buoyem	No	5	Muslim	-1.96088	7.67074	No		Yes	Daily	Complete	No	No	No	No	No	No	Complete	No	No	No	No	No	No	Complete	No	Yes						248929429	Incomplete	Yes	BE-BYM-098	Yes
rural	20-29yrs	26	Male	Single	Secondary		Informal		Farmer		Akan		Buoyem	Yes		Christian	-1.96088	7.67074	No		Yes	Daily	Complete	No	Yes	No	No	No	Yes	Complete	No	No	No	No	No	No	Complete	No	Yes						556453348	Incomplete	Yes	BE-BYM-099	Yes
rural	30-39yrs	32	Male	Single	Secondary		Informal		Farmer		Akan		Buoyem	Yes		None	-1.96087	7.67074	No		Yes	Daily	Complete	No	No	No	No	No	No	Complete	No	No	No	No	No	No	Complete	No	Yes						240096441	Incomplete	Yes	BE-BYM-100	Yes
rural	40-49yrs	45	Male	Married	No formal education		Informal		Driver		Other	Kusaasi	Buoyem	No	4	Muslim	-1.96082	7.6709	No		No		Complete	No	No	No	No	No	No	Complete	No	No	No	No	No	No	Complete	No	Yes	AstraZeneca	Johnson and Johnson	2021-10-03	2021-11-12	2022-06-27	247193306	Complete	Yes	BE-BYM-101	Yes
rural	30-39yrs	32	Male	Single	Primary		Informal		Farmer		Akan		Buoyem	Yes		Christian	-1.96082	7.6709	No		Yes	Daily	Complete	No	No	No	No	No	No	Complete	No	No	No	No	No	No	Complete	No	Yes						247193306	Incomplete	Yes	BE-BYM-102	Yes
rural	30-39yrs	36	Male	Married	Primary		Informal		Driver		Other	Basaar	Buoyem	No	7	Christian	-1.96082	7.6709	No		Yes	Occasionally	Complete	No	No	No	No	No	No	Complete	No	No	No	No	No	No	Complete	No	Yes						246340798	Incomplete	Yes	BE-BYM-103	Yes
rural	60-69yrs	69	Male	Married	Secondary		Informal		Farmer		Akan		Buoyem	No	8	Christian	-1.96257	7.67151	No		Yes	Daily	Complete	Yes	No	No	No	No	No	Complete	No	No	No	No	No	No	Complete	No	Yes	AstraZeneca	AstraZeneca	2021-10-21	2021-11-25		256861887	Incomplete	Yes	BE-BYM-104	Yes
rural	50-50yrs	53	Female	Divorce	No formal education		Informal		Farmer		Akan		Buoyem	No	9	Christian	-1.96258	7.67152	No		Yes	Weekly	Complete	Yes	No	No	No	No	No	Complete	Yes	Yes	No	No	No	No	Complete	No	Yes	AstraZeneca	AstraZeneca	2021-10-22	2023-09-22		240902715	Incomplete	Yes	BE-BYM-106	Yes
rural	50-50yrs	54	Male	Divorce	Secondary		Informal		Farmer		Akan		Buoyem	Yes		Christian	-1.96257	7.6715	No		Yes	Daily	Complete	Yes	No	No	No	No	No	Complete	No	No	No	No	No	No	Complete	No	Yes						247224006	Incomplete	Yes	BE-BYM-108	Yes
rural	40-49yrs	41	Female	Married	Secondary		Informal		Other	Food vendor	Akan		Buoyem	No	8	Christian	-1.96274	7.67151	No		Yes	Occasionally	Complete	No	No	No	No	No	No	Complete	No	No	No	No	No	No	Complete	No	Yes						559033072	Incomplete	Yes	BE-BYM-109	Yes
rural	50-50yrs	50	Male	Divorce	Secondary		Informal		Farmer		Akan		Buoyem	No	3	Christian	-1.96283	7.67155	No		Yes	Daily	Complete	No	No	No	No	No	No	Complete	No	No	No	No	No	No	Complete	No	No						559033072	Complete	Yes	BE-BYM-110	Yes
rural	50-50yrs	57	Female	Married	Secondary		Informal		Farmer		Akan		Buoyem	No	2	Christian	-1.96263	7.67148	No		Yes	Weekly	Complete	Yes	No	No	No	No	No	Complete	No	No	No	No	No	No	Complete	No	Yes						257617686	Incomplete	Yes	BE-BYM-111	Yes
rural	60-69yrs	68	Female	Widow	No formal education		Informal		Farmer		Akan		Buoyem	No	2	Christian	-1.96263	7.67148	No		Yes	Daily	Complete	No	No	No	No	No	No	Complete	No	Yes	No	No	No	No	Complete	No	Yes						256966601	Incomplete	Yes	BE-BYM-112	Yes
rural	70-79yrs	78	Female	Widow	No formal education		Informal		Farmer		Akan		Buoyem	Yes		Christian	-1.96262	7.67146	No		Yes	Daily	Complete	No	No	No	No	No	No	Complete	No	No	No	No	No	No	Complete	No	Yes						256966601	Incomplete	Yes	BE-BYM-113	Yes
rural	20-29yrs	21	Female	Single	Primary		Informal		Other	Seamstress	Other	Mo	Buoyem	Yes		Christian	-1.96248	7.67147	No		No		Complete	No	No	Yes	No	No	Yes	Complete	No	No	No	No	No	No	Complete	No	Yes						531345197	Incomplete	Yes	BE-BYM-115	Yes
rural	20-29yrs	23	Male	Single	Secondary		Informal		Other	Artist	Akan		Buoyem	Yes		Christian	-1.96258	7.67134	No		Yes	Daily	Complete	No	No	No	No	No	No	Complete	No	No	No	No	No	No	Complete	No	Yes	Pfizer	Pfizer	2022-01-14	2022-12-15		559357938	Incomplete	Yes	BE-BYM-116	Yes
rural	20-29yrs	22	Male	Single	Secondary				Other	Student	Akan		Buoyem	Yes		Muslim	-1.96255	7.67143	No		Yes	Daily	Complete	Yes	No	Yes	No	Yes	Yes	Complete	No	No	No	No	No	No	Complete	No	Yes						533561284	Incomplete	Yes	BE-BYM-117	Yes
rural	20-29yrs	27	Male	Single	No formal education		Informal		Farmer		Other	Wangara	Buoyem	No	2	Muslim	-1.96257	7.67129	No		Yes	Daily	Complete	No	No	Yes	No	No	No	Complete	No	No	No	No	No	No	Complete	No	Yes						598840693	Incomplete	Yes	BE-BYM-119	Yes
rural	50-50yrs	50	Male	Divorce	No formal education		Informal		Farmer		Other	Dagati	Buoyem	Yes		Christian	-1.96257	7.67129	No		Yes	Daily	Complete	No	No	No	No	Yes	Yes	Complete	No	No	No	No	No	No	Complete	No	Yes						533819583	Incomplete	Yes	BE-BYM-120	Yes
rural	20-29yrs	24	Male	Single	Primary		Informal		Other	Mason	Akan		Buoyem	Yes		Christian	-1.9627	7.6714	Yes	Occasionally	Yes	Daily	Complete	No	No	No	No	No	No	Complete	No	No	No	No	No	No	Complete	No	Yes						596782038	Incomplete	Yes	BE-BYM-121	Yes
rural	30-39yrs	33	Female	Married	No formal education		Informal		Farmer		Akan		Buoyem	No	5	Christian	-1.96285	7.67142	No		Yes	Daily	Complete	No	No	No	No	Yes	No	Complete	No	No	No	No	No	No	Complete	No	Yes	Pfizer	Pfizer	2022-04-10	2021-06-27	2022-09-25	256599157	Complete	Yes	BE-BYM-122	Yes
rural	60-69yrs	68	Female	Divorce	Secondary		Informal		Farmer		Akan		Buoyem	No	5	Christian	-1.96263	7.67138	No		Yes	Daily	Complete	No	No	No	No	No	No	Complete	No	No	No	No	No	No	Complete	No	Yes	AstraZeneca	Johnson and Johnson	2021-10-20	2021-11-17	2022-07-15	256599157	Complete	Yes	BE-BYM-123	Yes
rural	40-49yrs	43	Female	Married	No formal education		Informal		Farmer		Akan		Buoyem	No	4	Christian	-1.96276	7.67128	No		Yes	Daily	Complete	No	No	No	No	No	No	Complete	No	No	No	No	No	No	Complete	No	Yes						544220530	Incomplete	Yes	BE-BYM-124	Yes
rural	30-39yrs	30	Male	Married	No formal education		Informal		Farmer		Other	Dagati	Buoyem	No	4	Christian	-1.96273	7.67129	No		Yes	Daily	Complete	No	No	No	No	No	No	Complete	No	No	No	No	No	No	Complete	No	Yes						534816196	Incomplete	Yes	BE-BYM-125	Yes
rural	30-39yrs	35	Male	Married	No formal education		Informal		Farmer		Other	Dagati	Buoyem	No	2	Christian	-1.96273	7.67129	No		Yes	Daily	Complete	No	No	No	No	No	No	Complete	No	No	No	No	No	No	Complete	No	No						597752782	Complete	Yes	BE-BYM-126	No
rural	30-39yrs	36	Male	Single	Primary		Informal		Farmer		Akan		Buoyem	No	2	None	-1.95996	7.67247	No		Yes	Daily	Complete	Yes	No	No	No	No	No	Complete	No	No	No	No	No	No	Complete	No	Yes						244511911	Incomplete	Yes	BE-BYM-127	Yes
rural	20-29yrs	23	Male	Single	Primary		Informal		Driver		Akan		Buoyem	No	2	Christian	-1.95965	7.67256	Yes	Weekly	Yes	Daily	Complete	No	No	No	No	No	Yes	Complete	No	No	No	No	No	No	Complete	No	No						596502321	Complete	Yes	BE-BYM-137	Yes
rural	50-50yrs	59	Male	Married	Primary		Informal		Farmer		Akan		Buoyem	No	3	Christian	-1.95981	7.67267	No		Yes	Daily	Complete	No	No	No	No	No	No	Complete	No	No	No	No	No	No	Complete	No	Yes						553954789	Incomplete	Yes	BE-BYM-139	Yes
rural	30-39yrs	35	Male	Single	No formal education		Informal		Farmer		Akan		Buoyem	Yes		Christian	-1.95981	7.67267	No		Yes	Daily	Complete	No	No	No	No	No	No	Complete	No	No	No	No	No	No	Complete	No	Yes	Pfizer	Pfizer	2021-12-17	2022-01-28		545086183	Incomplete	Yes	BE-BYM-140	Yes
rural	30-39yrs	35	Male	Single	Primary		Informal		Farmer		Akan		Buoyem	No	3	Christian	-1.95902	7.67253	No		Yes	Weekly	Complete	No	No	No	No	No	No	Complete	No	No	No	No	No	No	Complete	No	Yes						545086183	Incomplete	Yes	BE-BYM-144	Yes
rural	20-29yrs	27	Female	Single	Secondary		Formal		Other	Police officer	Akan		Buoyem	Yes		Christian	-1.95901	7.67256	No		Yes	Weekly	Complete	No	No	No	No	No	No	Complete	No	No	No	No	No	No	Complete	No	Yes						203638306	Incomplete	Yes	BE-BYM-147	Yes
rural	40-49yrs	44	Female	Married	Primary		Informal		Farmer		Akan		Buoyem	No	3	Christian	-1.95902	7.67256	No		No		Complete	No	No	No	No	No	No	Complete	No	No	No	No	No	No	Complete	No	Yes						546993852	Incomplete	Yes	BE-BYM-148	Yes
rural	10-19yrs	18	Female	Single	Primary		Unemployed		Other	Student	Akan		Buoyem	No	7	Christian	-1.95887	7.67271	No		No		Complete	Yes	No	No	No	No	No	Complete	No	No	No	No	No	No	Complete	No	Yes						535716076	Incomplete	Yes	BE-BYM-150	Yes
rural	30-39yrs	32	Female	Single	Primary		Informal		Other	Hairdresser	Akan		Buoyem	No	2	Christian	-1.95887	7.67271	No		No		Complete	Yes	No	No	No	No	Yes	Complete	No	No	No	No	No	No	Complete	No	Yes	AstraZeneca	Pfizer	2021-10-03	2022-02-04	2022-12-08	555077712	Complete	Yes	BE-BYM-152	Yes
rural	50-50yrs	50	Female	Single	Primary		Informal		Farmer		Akan		Buoyem	No	6	Christian	-1.95896	7.67258	No		Yes	Daily	Complete	No	No	No	No	Yes	Yes	Complete	No	No	No	No	No	No	Complete	No	Yes	AstraZeneca	Pfizer	2021-10-01	2021-11-25	2022-06-27	246902611	Complete	Yes	BE-BYM-153	Yes
rural	50-50yrs	51	Female	Divorce	No formal education		Informal		Farmer		Akan		Buoyem	No	8	Christian	-1.95924	7.67258	No		Yes	Daily	Complete	Yes	No	No	No	No	No	Complete	No	No	No	No	No	No	Complete	No	Yes	AstraZeneca	AstraZeneca	2021-10-01	2021-11-19	2022-04-08	502357825	Complete	Yes	BE-BYM-157	Yes
rural	30-39yrs	36	Female	Married	Primary		Informal		Farmer		Akan		Buoyem	No	3	Christian	-1.95924	7.67258	No		Yes	Daily	Complete	Yes	Yes	No	No	No	No	Complete	No	No	No	No	No	No	Complete	No	Yes						547670690	Incomplete	Yes	BE-BYM-156	Yes
rural	60-69yrs	64	Male	Married	Tertiary		Informal		Trader		Akan		Buoyem	No	4	Christian	-1.95936	7.67279	No		Yes	Occasionally	Complete	No	No	No	No	No	No	Complete	No	No	No	No	No	No	Complete	No	Yes	AstraZeneca	AstraZeneca	2022-01-14			547409234	Incomplete	Yes	BE-BYM-159	Yes
rural	30-39yrs	31	Male	Single	Secondary		Informal		Other	Mechanic	Akan		Buoyem	Yes		Christian	-1.95929	7.67273	No		Yes	Daily	Complete	Yes	Yes	Yes	Yes	No	No	Complete	No	No	No	No	No	No	Complete	No	Yes						203638306	Incomplete	Yes	BE-BYM-162	Yes
rural	50-50yrs	50	Female	Widow	No formal education		Informal		Farmer		Akan		Buoyem	No	2	Christian	-1.9592	7.67254	No		No		Complete	No	No	No	No	No	No	Complete	No	No	No	No	No	No	Complete	No	Yes	AstraZeneca	Pfizer	2021-10-12	2021-11-23	2022-04-09	591202882	Complete	Yes	BE-BYM-164	Yes
rural	10-19yrs	19	Male	Single	Primary		Unemployed				Akan		Buoyem	No	3	Christian	-1.95912	7.67266	No		No		Complete	Yes	No	No	No	No	No	Complete	No	No	No	No	No	No	Complete	No	Yes						591685358	Incomplete	Yes	BE-BYM-165	Yes
rural	10-19yrs	19	Male	Single	Primary		Unemployed				Akan		Buoyem	No	5	Christian	-1.95921	7.67255	No		No		Complete	No	No	No	No	No	No	Complete	No	No	No	No	No	No	Complete	No	Yes						532776993	Incomplete	Yes	BE-BYM-167	Yes
rural	30-39yrs	35	Male	Married	Primary		Informal		Farmer		Other	Dagati	Buoyem	No	6	Christian	-1.95971	7.67269	No		Yes	Daily	Complete	No	No	No	No	No	No	Complete	No	No	No	No	No	No	Complete	No	Yes						540692652	Incomplete	Yes	BE-BYM-168	Yes
rural	40-49yrs	40	Female	Married	Primary		Informal		Farmer		Other	Dagati	Buoyem	No	3	Christian	-1.96019	7.66977	No		Yes	Daily	Complete	No	No	No	No	No	No	Complete	No	No	No	No	No	No	Complete	No	Yes						534226148	Incomplete	Yes	BE-BYM-171	Yes
rural	30-39yrs	36	Male	Married	Secondary		Informal		Farmer		Akan		Buoyem	No	3	Christian	-1.95969	7.66995	No		Yes	Daily	Complete	No	No	No	No	No	No	Complete	No	No	No	No	No	No	Complete	No	Yes						240772851	Incomplete	Yes	BE-BYM-172	Yes
rural	40-49yrs	45	Male	Married	Primary		Informal		Farmer		Akan		Buoyem	No	2	Christian	-1.95963	7.66994	No		Yes	Daily	Complete	No	No	No	No	No	No	Complete	No	No	No	No	No	No	Complete	No	Yes	AstraZeneca	AstraZeneca	2021-12-11	2022-01-12	2022-04-09	557284330	Complete	Yes	BE-BYM-173	Yes
rural	60-69yrs	64	Male	Married	Secondary		Informal		Farmer		Akan		Buoyem	Yes		Muslim	-1.94496	7.57963	Yes	Weekly	Yes	Daily	Complete	No	No	No	No	No	No	Complete	No	No	No	No	No	No	Complete	No	Yes						597306882	Incomplete	Yes	BE-BYM-175	Yes
rural	40-49yrs	45	Female	Married	Primary		Informal		Farmer		Akan		Buoyem	No	2	Christian	-1.94502	7.5797	No		Yes	Daily	Complete	No	No	Yes	No	No	No	Complete	No	No	No	No	No	No	Complete	No	Yes	AstraZeneca	AstraZeneca	2021-10-01	2021-11-19	2022-04-26	595506851	Complete	Yes	BE-BYM-177	Yes
rural	50-50yrs	59	Female	Married	No formal education		Informal		Trader		Akan		Forikrom	No	7	Christian	-0.186964	5.60372	No		No		Complete	No	No	Yes	No	No	No	Complete	No	No	No	No	No	No	Complete	No	Yes						543671075	Incomplete	Yes	BE-FOK-053	Yes
rural	40-49yrs	45	Female	Married	Primary		Informal		Trader		Akan		Forikrom	No	4	Christian	-0.186964	5.60372	No		Yes	Daily	Complete	No	No	No	No	No	No	Complete	No	No	No	No	No	No	Complete	No	Yes						242318996	Incomplete	Yes	BE-FOK-022	Yes
rural	30-39yrs	38	Male	Married	Secondary		Informal		Other	Electrician	Akan		Forikrom	No	6	Christian	-0.186964	5.60372	Yes	Weekly	Yes	Occasionally	Complete	Yes	Yes	Yes	Yes	Yes	Yes	Complete	No	No	No	No	No	No	Complete	No	Yes						248758658	Incomplete	Yes	BE-FOK-074	Yes
rural	20-29yrs	29	Male	Married	Primary		Informal		Farmer		Other	Dagati	Forikrom	No	4	Christian	-0.186964	5.60372	No		Yes	Daily	Complete	Yes	No	No	No	No	No	Complete	No	No	No	No	No	No	Complete	No	Yes						594224631	Incomplete	Yes	BE-FOK-069	Yes
rural	40-49yrs	45	Female	Married	Primary		Informal		Trader		Akan		Forikrom	No	7	Christian	-0.186964	5.60372	No		No		Complete	No	No	Yes	No	No	Yes	Complete	No	No	No	No	No	No	Complete	No	Yes	AstraZeneca	AstraZeneca	2021-10-06	2021-11-17	2022-12-18	0241563846/0546170433	Complete	Yes	BE-FOK-148	Yes
urban	20-29yrs	24	Female	Single	Tertiary		Unemployed		Other		Dagomba		Nalung	No	4	Muslim	-0.841978	9.38824	No		No		Complete	Yes	No	No	No	No	No	Complete	No	No	No	No	No	No	Complete	No	Yes	AstraZeneca	AstraZeneca	2021-03-31	2021-10-01		555227225	Incomplete	Yes	NR-TML-002	No
urban	70-79yrs	77	Male	Married			Retired		Other	Chief security officer	Dagomba		Nalung	No	50	Christian	-0.841964	9.38815	No		Yes	Occasionally	Complete	No	No	No	No	No	No	Complete							Complete	No	Yes	AstraZeneca	Johnson and Johnson		2022-07-23		208091456	Incomplete	Yes	NR-TML-001	No
urban	40-49yrs	40	Female	Married	No formal education		Informal		Trader		Dagomba		Nalung	No	7	Muslim	-0.841964	9.38815	No		No		Complete	Yes	No	Yes	Yes	No	Yes	Complete							Incomplete	No	Yes	AstraZeneca	AstraZeneca	2021-12-07	2022-09-23		537354919	Incomplete	Yes	NR-TML-005	Yes
urban	40-49yrs	43	Male	Married	Primary		Informal		Farmer		Dagomba		Nalung	No	10	Muslim	-0.842104	9.38823	No		No		Complete	No	No	Yes	Yes	Yes	No	Complete							Complete	No	Yes	AstraZeneca	AstraZeneca	2021-10-07	2023-08-25		246555299	Incomplete	Yes	NR-TML-003	Yes
urban	30-39yrs	32	Female	Married	Secondary		Informal		Other	Tailor	Dagomba		Nalung	No	4	Muslim	-0.841922	9.3882	No		No		Complete	No	No	No	No	No	No	Complete							Complete		Yes	AstraZeneca	AstraZeneca	2021-12-07			257348772	Incomplete	Yes	NR-TML-004	Yes
urban	70-79yrs	70	Female	Married	No formal education		Informal		Trader		Ga -dangbe		Nalung	No	50	Muslim	-0.841922	9.3882	No		Yes	Occasionally	Complete	No	No	No	No	No	No	Complete							Incomplete	No	Yes						551100877	Incomplete	Yes	NR-TML-006	Yes
urban	50-50yrs	54	Female	Married	No formal education		Informal		Trader		Dagomba		Nalung	No	5	Muslim	-0.842017	9.38835	No		No		Complete	Yes	No	Yes	Yes	Yes	No	Complete	No	No	No	No	No	No	Complete	No	Yes	Pfizer	Pfizer	2022-09-23	2022-11-25		594649099	Incomplete	Yes	NR-TML-007	Yes
urban	70-79yrs	71	Male	Married	No formal education		Informal		Farmer		Dagomba		Nalung	Yes		Muslim	-0.842017	9.38835	No		No		Complete	No	No	Yes	No	No	No	Complete	No	Yes	No	No	No	No	Complete	No	Yes	AstraZeneca	AstraZeneca	2021-12-03	2022-09-25		207170888	Incomplete	Yes	NR-TML-008	Yes
urban	20-29yrs	28	Male	Married	Primary		Formal		Other	Line work	Ga -dangbe		Nalung	No	50	Muslim	-0.841799	9.38834	No		Yes	Daily	Complete	No	No	No	No	No	No	Complete							Incomplete	No	Yes						537593042	Incomplete	Yes	NR-TML-009	Yes
urban	30-39yrs	30	Male	Married	Primary		Informal		Other	Mechanic	Dagomba		Nalung	Yes		Muslim	-0.841932	9.38832	No		Yes	Weekly	Complete	Yes	No	No	No	No	No	Complete	No	No	No	No	No	No	Complete	No	No						242551969	Complete	Yes	NR-TML-010	Yes
urban	20-29yrs	20	Female	Married	No formal education		Informal		Trader		Dagomba		Nalung	No	7	Muslim	-0.841938	9.38831	No		No		Complete	No	No	No	No	No	No	Complete	No	No	No	No	No	No	Complete	No	No						547879550	Complete	Yes	NR-TML-011	Yes
urban	30-39yrs	32	Male	Single	Secondary		Informal		Other	Carpenter	Dagomba		Nalung	No		Muslim	-0.841776	9.38868	No		Yes	Occasionally	Complete	No	No	No	No	No	No	Complete	No	No	No	No	No	No	Complete	No	Yes						550706341	Incomplete	Yes	NR-TML-012	Yes
urban	60-69yrs	61	Male	Married	No formal education		Unemployed		Farmer		Dagomba		Nalung	No	3	Muslim	-0.841843	9.38874	No		No		Complete	No	No	No	No	Yes	No	Complete	No	No	No	No	No	No	Complete	No	Yes	Johnson and Johnson	Johnson and Johnson	2023-08-25			247638028	Incomplete	Yes	NR-TML-013	Yes
urban	20-29yrs	28	Female	Married	No formal education		Informal		Other	Hairdresser	Ga -dangbe		Nalung	No	23	Muslim	-0.841707	9.38874	No		No		Complete	No	No	Yes	Yes	No	No	Complete							Incomplete	No	Yes	AstraZeneca	AstraZeneca	2021-02-08			541933805	Incomplete	Yes	NR-TML-014	Yes
urban	30-39yrs	32	Female	Married	No formal education		Unemployed		Farmer		Other	Kokomba	Nalung	No	4	Christian	-0.841779	9.38869	No		No		Complete	Yes	Yes	Yes	Yes	Yes	No	Complete	No	No	No	No	No	No	Complete	No	No						596469445	Complete	Yes	NR-TML-015	Yes
urban	40-49yrs	49	Female	Married	No formal education		Informal		Trader		Dagomba		Nalung	No	4	Muslim	-0.841736	9.38871	No		No		Complete	Yes	Yes	Yes	No	No	No	Complete	No	Yes	No	No	No	No	Complete	No	Yes	Pfizer	Pfizer	2022-09-10			596469445	Incomplete	Yes	NR-TML-016	Yes
urban	40-49yrs	48	Female	Married	No formal education		Unemployed				Dagomba		Nalung	No	7	Muslim	-0.845921	9.38729	No		No		Complete	Yes	No	No	No	Yes	No	Complete	No	No	No	No	No	No	Complete	No	Yes	AstraZeneca	AstraZeneca	2021-12-08			203149991	Incomplete	Yes	NR-TML-017	No
urban	40-49yrs	45	Male	Married	Primary		Informal		Trader		Dagomba		Nalung	No	4	Muslim	-0.841736	9.38871	No		Yes	Occasionally	Complete	Yes	No	Yes	No	No	No	Complete	No	No	No	No	No	No	Complete	No	Yes	AstraZeneca	AstraZeneca	2021-09-11			541134998	Incomplete	Yes	NR-TML-018	Yes
urban	30-39yrs	32	Female	Married	No formal education		Informal		Trader		Dagomba		Nalung	No	4	Muslim	-0.841781	9.38866	No		No		Complete	Yes	Yes	Yes	Yes	No	No	Complete	No	No	No	No	No	No	Complete	No	Yes	Johnson and Johnson	Johnson and Johnson	2023-09-21			544496816	Incomplete	Yes	NR-TML-020	Yes
urban	30-39yrs	32	Female	Married	Secondary		Informal		Trader		Dagomba		Nalung	No	4	Muslim	-0.841753	9.38418	No		No		Complete	Yes	No	No	No	No	Yes	Complete	No	No	No	No	No	No	Complete	No	No						548901067	Complete	Yes	NR-TML-027	Yes
urban	20-29yrs	23	Female	Single	Secondary		Unemployed				Dagomba		Nalung	No	7	Muslim	-0.84174	9.38866	No		No		Complete	No	No	No	No	No	No	Complete	No	No	No	No	No	No	Complete		Yes	AstraZeneca	AstraZeneca	2021-12-09	2022-01-20		203149991	Incomplete	Yes	NR-TML-024	Yes
urban	30-39yrs	37	Female	Married	No formal education		Informal		Trader		Dagomba		Nalung	No	4	Muslim	-0.840265	9.38661	No		No		Complete	Yes	No	Yes	No	No	No	Complete	No	No	No	No	No	No	Complete	No	No						205241173	Complete	Yes	NR-TML-029	Yes
urban	10-19yrs	16	Female	Single	Secondary		Unemployed				Dagomba		Nalung	No	3	Muslim	-0.843837	9.3814	No		No		Complete	Yes	No	Yes	No	Yes	No	Complete	No	No	No	No	No	No	Complete	No	No						548901067	Complete	Yes	NR-TML-025	Yes
urban	20-29yrs	25	Female	Single	Primary		Informal		Other	Tailor	Dagomba		Nalung	No	2	Muslim	-0.846815	9.3859	No		No		Complete	No	No	No	No	Yes	No	Complete	No	No	No	No	No	No	Complete	No	No						596469456	Complete	Yes	NR-TML-028	Yes
urban	30-39yrs	38	Female	Married	No formal education		Informal		Trader		Dagomba		Nalung	No	55	Muslim	-0.840265	9.38661	No		Yes	Occasionally	Complete	Yes	Yes	No	No	No	No	Complete	No	No	No	No	No	No	Complete	No	Yes	AstraZeneca	AstraZeneca	2022-01-12	2022-12-20	2023-09-21	54969567	Incomplete	Yes	NR-TML-030	Yes
urban	20-29yrs	28	Female	Married	No formal education		Informal		Other	Tailor	Dagomba		Nalung	No	6	Muslim	-0.842166	9.3885	No		No		Complete	Yes	No	Yes	No	No	No	Complete	No	No	No	No	No	No	Complete	No	Yes	Johnson and Johnson	Johnson and Johnson	2022-11-02			596705444	Incomplete	Yes	NR-TML-035	Yes
urban	20-29yrs	28	Female	Married	Primary		Informal		Other	Tailor	Dagomba		Nalung	No	4	Muslim	-0.842199	9.38857	No		No		Complete	No	No	No	No	No	No	Complete	No	No	No	No	No	No	Complete	No	No						206550775	Complete	Yes	NR-TML-036	Yes
urban	40-49yrs	40	Male	Married	No formal education		Informal		Other	Mason	Dagomba		Nalung	No	5	Muslim	-0.842041	9.38885	No		No		Complete	No	No	Yes	No	Yes	No	Complete	No	No	No	No	No	No	Complete	No	Yes	AstraZeneca	AstraZeneca	2021-10-06			245393875	Incomplete	Yes	NR-TML-031	Yes
urban	30-39yrs	39	Female	Married	No formal education		Informal		Trader		Ga -dangbe		Nalung	No	5	Muslim	-0.842199	9.38857	No		No		Complete	Yes	No	Yes	No	No	No	Complete	No	No	No	No	No	No	Complete	No	Yes	Johnson and Johnson	Johnson and Johnson	2022-08-13			249497385	Incomplete	Yes	NR-TML-037	Yes
urban	40-49yrs	42	Female	Married	No formal education		Unemployed				Dagomba		Nalung	No	4	Muslim	-0.842041	9.38885	No		No		Complete	No	No	No	No	No	No	Complete	No	No	No	No	No	No	Complete	No	Yes	Johnson and Johnson	Johnson and Johnson	2023-09-22			240043636	Incomplete	Yes	NR-TML-032	Yes
urban	20-29yrs	27	Female	Married	Primary		Unemployed				Ga -dangbe		Nalung	No	6	Muslim	-0.842041	9.38885	No		No		Complete	Yes	No	No	No	No	No	Complete	No	No	No	No	No	No	Complete	No	No						591514184	Complete	Yes	NR-TML-033	Yes
urban	20-29yrs	22	Female	Married	Primary		Informal		Other	Tailor	Dagomba		Nalung	No	3	Muslim	-0.842176	9.38856	No		No		Complete	No	No	Yes	No	No	No	Complete	No	No	No	No	No	No	Complete	No	No						535648734	Complete	Yes	NR-TML-038	Yes
urban	30-39yrs	32	Female	Married	No formal education		Informal		Trader		Dagomba		Nalung	No	6	Muslim	-0.842041	9.38885	No		No		Complete	No	Yes	No	No	No	No	Complete	No	No	No	No	No	No	Complete	No	No						257156399	Complete	Yes	NR-TML-034	Yes
urban	10-19yrs	18	Female	Married	No formal education		Unemployed				Dagomba		Nalung	No	3	Muslim	-0.842399	9.38879	No		No		Complete	No	No	Yes	Yes	No	No	Complete	No	No	No	No	No	No	Complete	No	Yes						596469430	Incomplete	Yes	NR-TML-039	Yes
urban	40-49yrs	42	Female	Married	Primary		Informal		Trader		Dagomba		Nalung	No	8	Muslim	-0.842317	9.38881	No		No		Complete	No	No	Yes	No	No	No	Complete	No	No	No	No	No	No	Complete	No	No						548534429	Complete	Yes	NR-TML-040	Yes
urban	20-29yrs	28	Female	Married	No formal education		Informal		Trader		Dagomba		Nalung	No	6	Muslim			No		No		Complete	No	No	No	No	No	No	Complete	No	No	No	No	No	No	Complete	No	Yes	AstraZeneca	AstraZeneca	2021-09-11			242565386	Incomplete	Yes	NR-TML-041	Yes
urban	40-49yrs	40	Female	Married	No formal education		Informal		Trader		Dagomba		Nalng	No	6	Muslim	-0.842528	9.38803	No		No		Complete	No	No	No	No	No	No	Complete	No	No	No	No	No	No	Complete	No	Yes						242565386	Incomplete	Yes	NR-TML-042	Yes
urban	70-79yrs	70	Male	Married	No formal education		Informal		Farmer		Dagomba		Nalung	Yes		Muslim	-0.84251	9.38794	No		No		Complete	Yes	No	Yes	No	No	No	Complete	No	No	No	No	No	No	Complete	No	Yes						240504048	Incomplete	Yes	NR-TML-043	Yes
urban	40-49yrs	45	Female	Widow	No formal education		Informal		Trader		Dagomba		Nalung	No	2	Muslim	-0.842497	9.38808	No		No		Complete	No	No	No	No	No	No	Complete	No	No	No	No	No	No	Complete	No	Yes						201921113	Incomplete	Yes	NR-TML-044	Yes
urban	10-19yrs	16	Male	Single	Primary		Unemployed				Dagomba		Nalung	No	2	Muslim	-0.840265	9.38661	No		Yes	Daily	Complete	No	No	No	No	No	No	Complete	No	No	No	No	No	No	Complete	No	No						536889576	Complete	Yes	NR-TML-045	Yes
urban	20-29yrs	20	Female	Single	Primary		Informal		Other	Hairdresser	Dagomba		Nalung	No	6	Muslim	-0.84258	9.38804	No		No		Complete	Yes	No	No	No	No	No	Complete	No	No	No	No	No	No	Complete	No	Yes	Johnson and Johnson	Johnson and Johnson	2023-09-22			591115723	Incomplete	Yes	NR-TML-047	Yes
urban	70-79yrs	71	Female	Widow	No formal education		Informal		Trader		Dagomba		Nalung	No	4	Muslim	-0.842649	9.38809	No		No		Complete	No	No	No	No	No	No	Complete	No	No	No	No	No	No	Complete		Yes	Johnson and Johnson	Johnson and Johnson	2023-09-22			591115723	Incomplete	Yes	NR-TML-048	Yes
urban	30-39yrs	35	Female	Married	No formal education		Informal		Trader		Dagomba		Nalung	No	10	Muslim	-0.842521	9.38808	No		No		Complete	Yes	No	No	No	No	No	Complete	No	No	No	No	No	No	Complete	No	Yes	Johnson and Johnson	Johnson and Johnson	2023-08-24			245123164	Incomplete	Yes	NR-TML-049	Yes
urban	30-39yrs	38	Female	Married	No formal education		Informal		Trader		Dagomba		Nalung	No	2	Muslim	-0.842477	9.38932	No		No		Complete	Yes	No	No	Yes	No	No	Complete	No	No	No	No	No	No	Complete	No	No						549289021	Complete	Yes	NR-TML-050	Yes
urban	20-29yrs	21	Male	Married	Secondary		Informal		Other	Tailor	Dagomba		Nalung	No	3	Muslim	-0.842346	9.38948	No		No		Complete	No	No	No	No	No	No	Complete	No	No	No	No	No	No	Complete	No	No						557315681	Complete	Yes	NR-TML-051	Yes
urban	30-39yrs	30	Female	Married	No formal education		Informal		Trader		Dagomba		Nalung	No	4	Muslim	-0.840265	9.38661	No		No		Complete	Yes	No	Yes	No	Yes	No	Complete	No	No	No	No	No	No	Complete	No	Yes						542322543	Incomplete	Yes	NR-TML-052	Yes
urban	30-39yrs	39	Female	Married	No formal education		Informal		Trader		Ga -dangbe		Nalung	No	5	Muslim	-0.842325	9.38951	No		No		Complete	Yes	No	No	No	No	No	Complete	No	No	No	No	No	No	Complete	No	Yes	Pfizer	Pfizer	2021-12-15			544359952	Incomplete	Yes	NR-TML-054	Yes
urban	20-29yrs	24	Female	Married	Secondary		Informal		Other	Tailor	Dagomba		Nalung	No	4	Muslim	-0.842356	9.3895	No		No		Complete	Yes	Yes	No	No	Yes	No	Complete	No	No	No	No	No	No	Complete	No	Yes	Johnson and Johnson	Johnson and Johnson	2022-11-01	2023-09-20		558816938	Incomplete	Yes	NR-TML-055	Yes
urban	60-69yrs	65	Female	Widow	No formal education		Informal		Trader		Dagomba		Nalung	No	4	Muslim	-0.842492	9.38933	No		No		Complete	Yes	Yes	No	No	No	Yes	Complete	No	Yes	No	No	No	No	Complete	No	No						593928448	Complete	Yes	NR-TML-056	Yes
urban	30-39yrs	34	Female	Married	No formal education		Unemployed				Dagomba		Nalung	No	3		-0.842186	9.38911	No		No		Complete	Yes	No	No	No	Yes	No	Complete	No	No	No	No	No	No	Complete	No	No						598889501	Complete	Yes	NR-TML-057	Yes
urban	10-19yrs	19	Male	Single	Secondary		Informal		Other	Artisan	Dagomba		Nalung	Yes		Muslim	-0.842187	9.38912	No		Yes	Occasionally	Complete	No	No	No	No	No	No	Complete	No	No	No	No	No	No	Complete	No	Yes	Johnson and Johnson	Johnson and Johnson	2022-10-10			531761972	Incomplete	Yes	NR-TML-063	Yes
urban	20-29yrs	23	Male	Single	Secondary		Informal		Other	Artisan	Dagomba		Nalung	No	2	Muslim	-0.84235	9.38952	No		No		Complete	No	No	No	No	No	No	Complete	No	No	No	No	No	No	Complete	No	No						535917609	Complete	Yes	NR-TML-061	Yes
urban	10-19yrs	18	Male	Single	Secondary		Informal		Other	Craft work	Dagomba		Nalung	No	2		-0.842305	9.38959	No		Yes	Daily	Complete	Yes	No	No	No	No	No	Complete	No	No	No	No	No	No	Complete	No	No						544359952	Complete	Yes	NR-TML-062	Yes
urban	30-39yrs	30	Male	Married	Primary		Informal		Other	Tailor	Dagomba		Nalung	No	4	Muslim	-0.84218	9.38912	No		Yes	Occasionally	Complete	No	No	No	No	No	No	Complete	No	No	No	No	No	No	Complete	No	No						201230017	Complete	Yes	NR-TML-064	Yes
urban	30-39yrs	37	Female	Married	Primary		Informal		Trader		Dagomba		Nalung	No	7	Muslim	-0.842181	9.38911	No		No		Complete	No	No	No	No	No	No	Complete	No	Yes	No	No	No	No	Complete	No	No						543119383	Complete	Yes	NR-TML-065	Yes
urban	70-79yrs	70	Male	Married	No formal education		Informal		Farmer		Dagomba		Nalung	Yes		Muslim	-0.842184	9.38911	No		No		Complete	Yes	Yes	No	No	Yes	No	Complete	No	No	No	No	No	No	Complete	No	No						546968458	Complete	Yes	NR-TML-066	Yes
urban	30-39yrs	34	Female	Married	No formal education		Informal		Other	Tailor	Dagomba		Nalung	No	7	Muslim	-0.842184	9.38911	No		No		Complete	No	No	No	No	No	No	Complete	No	No	No	No	No	No	Complete		Yes	Johnson and Johnson	Johnson and Johnson	2023-09-20			551921648	Incomplete	Yes	NR-TML-067	Yes
urban	20-29yrs	20	Female	Single	Secondary		Unemployed				Dagomba		Nalung	No	15	Muslim	-0.842184	9.38911	No		Yes	Occasionally	Complete	Yes	No	Yes	No	No	No	Complete	No	No	No	No	No	No	Complete	No	No						558234372	Complete	Yes	NR-TML-068	Yes
urban	70-79yrs	70	Female	Widow	No formal education		Informal		Trader		Dagomba		Nalung	No	6	Muslim	-0.84218	9.38912	No		No		Complete	No	No	No	No	No	No	Complete	No	Yes	No	No	No	No	Complete	No	No						543577246	Complete	Yes	NR-TML-071	Yes
urban	40-49yrs	46	Female	Divorce	No formal education		Informal		Trader		Dagomba		Nalung	No	2	Muslim	-0.842182	9.38911	No		No		Complete	Yes	No	No	No	No	No	Complete	No	No	No	No	No	No	Complete	No	Yes	Johnson and Johnson	Johnson and Johnson	2023-09-22			549373043	Incomplete	Yes	NR-TML-069	Yes
urban	20-29yrs	25	Female	Married	Secondary		Informal		Trader		Dagomba		Nalung	No	4	Muslim	-0.842186	9.38911	No		No		Complete	No	No	No	No	No	No	Complete	No	No	No	No	No	No	Complete	Yes	Yes						545087943	Incomplete	Yes	NR-TML-070	Yes
urban	30-39yrs	36	Female	Married	No formal education		Informal		Other	Tailor	Dagomba		Nalung	No	5	Muslim	-0.842182	9.38911	No		No		Complete	No	No	No	No	No	No	Complete	No	No	No	No	No	No	Complete	No	No						245443184	Complete	Yes	NR-TML-072	Yes
urban	20-29yrs	22	Female	Married	Secondary		Informal		Other	Tailor	Dagomba		Nalung	No	2	Muslim	-0.842182	9.38911	No		Yes	Occasionally	Complete	No	No	No	No	No	No	Complete	No	No	No	No	No	No	Complete	No	Yes	Johnson and Johnson	Johnson and Johnson	2023-09-22			543577246	Incomplete	Yes	NR-TML-075	Yes
urban	30-39yrs	30	Female	Married	No formal education		Informal		Trader		Dagomba		Nalung	No	5	Muslim	-0.842594	9.38937	No		No		Complete	Yes	No	Yes	No	No	No	Complete	No	No	No	No	No	No	Complete	No	Yes						546218413	Incomplete	Yes	NR-TML-077	Yes
urban	30-39yrs	39	Female	Married	No formal education		Informal		Trader		Dagomba		Nalung	No	6	Muslim	-0.840265	9.38661	No		No		Complete	No	No	No	No	No	No	Complete	No	Yes	No	No	No	No	Complete	No	No						540910000	Complete	Yes	NR-TML-078	Yes
urban	20-29yrs	26	Female	Married	No formal education		Unemployed				Dagomba		Nalung	No	4	Muslim	-0.842594	9.38938	No		No		Complete	No	No	No	No	No	No	Complete	No	No	No	No	No	No	Complete		Yes						540910000	Incomplete	Yes	NR-TML-080	Yes
urban	40-49yrs	47	Female	Married	No formal education		Informal		Trader		Dagomba		Nalung	No	5	Muslim	-0.840265	9.38661	No		No		Complete	No	No	Yes	No	Yes	No	Complete	No	Yes	No	No	No	No	Complete	No	No						540910000	Complete	Yes	NR-TML-081	Yes
urban	20-29yrs	23	Female	Married	Primary		Informal		Trader		Dagomba		Nalung	No	3	Muslim	-0.842602	9.38925	No		No		Complete	Yes	Yes	No	No	No	No	Complete	No	No	No	No	No	No	Complete	No	Yes						559294541	Incomplete	Yes	NR-TML-082	Yes
urban	10-19yrs	12	Male	Single	Primary		Unemployed				Dagomba		Nalung	No	4	Muslim	-0.840265	9.38661	No		Yes	Daily	Complete	Yes	No	Yes	No	No	No	Complete	No	No	No	No	No	No	Complete	No	No						540910000	Complete	No	NR-TML-083	Yes
urban	30-39yrs	32	Female	Married	No formal education		Informal		Trader		Dagomba		Nalung	No	4	Muslim	-0.842602	9.38925	No		No		Complete	Yes	No	Yes	Yes	No	No	Complete	No	No	No	No	No	No	Complete	No	No						558044616	Complete	Yes	NR-TML-084	Yes
urban	50-50yrs	51	Female	Married	No formal education		Informal		Trader		Other	Fulani	Nalung	Yes		Muslim	-0.846815	9.3859	No		No		Complete	Yes	No	No	No	No	No	Complete	No	No	No	No	No	No	Complete	No	No						545293700	Complete	Yes	NR-TML-085	Yes
urban	20-29yrs	20	Female	Married	Primary		Unemployed				Dagomba		Nalung	No	3	Muslim	-0.842556	9.38953	No		No		Complete	No	No	No	Yes	No	No	Complete	No	No	No	No	No	No	Complete	No	No						596705434	Complete	Yes	NR-TML-086	Yes
urban	20-29yrs	23	Female	Married	Secondary		Unemployed				Dagomba		Nalung	No	2	Muslim	-0.84324	9.38974	No		No		Complete	No	No	Yes	No	No	No	Complete	No	No	No	No	No	No	Complete	No	No						544835699	Complete	Yes	NR-TML-087	Yes
urban	20-29yrs	24	Female	Married	Secondary		Informal		Trader		Dagomba		Nalung	No	3	Muslim	-0.846815	9.38764	No		No		Complete	No	No	No	Yes	No	No	Complete	No	Yes	No	No	No	No	Complete	No	Yes	Johnson and Johnson	Johnson and Johnson				542623490	Incomplete	Yes	NR-TML-088	Yes
urban	20-29yrs	25	Female	Married	Primary		Informal		Trader		Dagomba		Nalung	No	5	Muslim	-0.84324	9.38974	No		No		Complete	Yes	No	No	No	No	No	Complete	No	No	No	No	No	No	Complete	No	Yes						546956285	Incomplete	Yes	NR-TML-089	Yes
urban	30-39yrs	30	Female	Married	No formal education		Informal		Trader		Dagomba		Nalung	No	3	Muslim	-0.846815	9.3859	No		No		Complete	No	No	No	No	No	No	Complete	No	No	No	No	No	No	Complete	No	No						240339990	Complete	Yes	NR-TML-090	Yes
urban	40-49yrs	47	Female	Married	Primary		Informal		Trader		Dagomba		Nalung	No	2	Muslim	-0.843033	9.38982	No		No		Complete	No	No	Yes	No	No	No	Complete	No	No	No	No	No	No	Complete	Yes	Yes	Pfizer	Pfizer	2022-12-17	2023-09-23		546685395	Incomplete	Yes	NR-TML-091	Yes
urban	70-79yrs	73	Female	Widow	No formal education		Informal		Trader		Dagomba		Nalung	No	5	Muslim	-0.843005	9.38985	No		No		Complete	Yes	No	Yes	Yes	Yes	No	Complete	No	Yes	No	No	No	No	Complete	No	Yes						534388017	Incomplete	Yes	NR-TML-092	Yes
urban	70-79yrs	75	Male	Married	No formal education		Informal		Farmer		Dagomba		Nalung	Yes		Muslim	-0.843033	9.38982	No		No		Complete	Yes	Yes	Yes	No	No	No	Complete	No	Yes	No	No	No	No	Complete	No	No						557004075	Complete	Yes	NR-TML-093	Yes
urban	20-29yrs	25	Male	Married	Primary		Informal		Other	Electrician	Dagomba		Nalung	No	3	Muslim	-0.843033	9.38982	No		Yes	Occasionally	Complete	No	No	No	No	No	No	Complete	No	No	No	No	No	No	Complete	No	No						546010133	Complete	Yes	NR-TML-094	Yes
urban	20-29yrs	25	Female	Married	Secondary		Unemployed				Dagomba		Nalung	No	3	Muslim	-0.843641	9.38999	No		No		Complete	No	No	No	No	No	No	Complete	No	No	No	No	No	No	Complete	No	Yes	Johnson and Johnson	Johnson and Johnson	2023-09-23			246589938	Incomplete	Yes	NR-TML-095	Yes
urban	30-39yrs	38	Female	Divorce	No formal education		Unemployed				Dagomba		Nalung	No	2	Muslim	-0.843579	9.38999	No		No		Complete	No	No	No	No	No	No	Complete	No	No	No	No	No	No	Complete	No	Yes	Johnson and Johnson	Johnson and Johnson	2023-09-23			554015616	Incomplete	Yes	NR-TML-096	Yes
urban	30-39yrs	32	Female	Married	Primary		Informal		Trader		Dagomba		Nalung	No	4	Muslim	-0.844691	9.38951	No		No		Complete	No	No	No	No	No	No	Complete	No	No	No	No	No	No	Complete	No	Yes	Johnson and Johnson	Johnson and Johnson	2023-09-30			537262599	Incomplete	Yes	NR-TML-099	Yes
urban	70-79yrs	78	Female	Widow	No formal education		Informal		Trader		Dagomba		Nalung	Yes		Muslim	-0.84363	9.38993	No		No		Complete	Yes	No	No	No	No	No	Complete	No	No	No	No	No	No	Complete	No	Yes	Johnson and Johnson	Johnson and Johnson	2023-09-23			240374449	Incomplete	Yes	NR-TML-097	Yes
urban	20-29yrs	28	Female	Married	Primary		Informal		Other	Tailor	Dagomba		Nalung	No	2	Muslim	-0.844691	9.38951	No		No		Complete	No	No	No	No	No	No	Complete	No	No	No	No	No	No	Complete	No	No						544067302	Complete	Yes	NR-TML-100	Yes
urban	40-49yrs	40	Male	Married	No formal education		Informal		Farmer		Dagomba		Nalung	Yes		Muslim	-0.84363	9.38993	No		No		Complete	No	No	No	No	No	No	Complete	No	No	No	No	No	No	Complete	No	Yes						242503849	Incomplete	Yes	NR-TML-107	Yes
urban	50-50yrs	55	Female	Widow	No formal education		Informal		Trader		Dagomba		Nalung	No	4	Muslim	-0.844691	9.38951	No		No		Complete	No	No	No	No	No	No	Complete	No	Yes	No	No	No	No	Complete	No	No						597231949	Complete	Yes	NR-TML-101	Yes
urban	40-49yrs	40	Female	Married	No formal education		Informal		Farmer		Dagomba		Nalung	No	2	Muslim	-0.843564	9.38998	No		No		Complete	No	No	No	No	No	No	Complete	No	No	No	No	No	No	Complete	No	No						543995571	Complete	Yes	NR-TML-108	Yes
urban	30-39yrs	30	Female	Married	No formal education		Informal		Trader		Dagomba		Nalung	No	3	Muslim	-0.843607	9.38995	No		No		Complete	Yes	No	Yes	No	No	No	Complete	No	No	No	No	No	No	Complete	No	Yes	Johnson and Johnson	Johnson and Johnson	2023-09-23			536111475	Incomplete	Yes	NR-TML-109	Yes
urban	30-39yrs	30	Female	Married	Secondary		Informal		Trader		Dagomba		Nalung	No	4	Muslim	-0.844691	9.38951	No		No		Complete	No	Yes	No	No	No	No	Complete	No	No	No	No	No	No	Complete	No	Yes						537404996	Incomplete	Yes	NR-TML-103	Yes
urban	10-19yrs	18	Female	Single	Primary		Unemployed				Dagomba		Nalung	No	7	Muslim	-0.843635	9.38993	No		No		Complete	No	No	No	No	No	No	Complete	No	No	No	No	No	No	Complete	No	Yes	Pfizer	Pfizer	2023-01-24			247803010	Incomplete	Yes	NR-TML-110	Yes
urban	20-29yrs	22	Female	Married	No formal education		Informal		Trader		Dagomba		Nalung	No	4	Muslim	-0.844691	9.38951	No		No		Complete	Yes	Yes	No	No	No	No	Complete	No	No	No	No	No	No	Complete	No	No						548999228	Complete	Yes	NR-TML-104	Yes
urban	20-29yrs	22	Male	Single	Primary		Informal		Other	Tailor	Dagomba		Nalung	Yes		Muslim	-0.844691	9.38951	No		No		Complete	No	No	No	No	No	No	Complete	No	No	No	No	No	No	Complete	No	No						542823537	Complete	Yes	NR-TML-106	Yes
urban	30-39yrs	35	Male	Married	Secondary		Informal		Other	Carpenter	Dagomba		Nalung	Yes		Muslim	-0.844696	9.38951	No		Yes	Weekly	Complete	No	No	Yes	No	No	No	Complete	No	No	No	No	No	No	Complete	No	No						597231949	Complete	Yes	NR-TML-112	Yes
urban	20-29yrs	25	Female	Widow	Primary		Informal		Other	Artisan	Dagomba		Nalung	No	3	Muslim	-0.844696	9.38951	No		No		Complete	No	No	No	No	No	No	Complete	No	No	No	No	No	No	Complete	No	No						598411589	Complete	Yes	NR-TML-114	Yes
urban	30-39yrs	32	Female	Married	Secondary		Informal		Other	Artisan	Dagomba		Nalung	No	4	Muslim	-0.844772	9.38922	No		No		Complete	Yes	No	No	No	No	No	Complete	No	No	No	No	No	No	Complete	No	No						541787718	Complete	Yes	NR-TML-115	Yes
urban	20-29yrs	24	Female	Married	Primary		Informal		Trader		Dagomba		Nalung	No	5	Muslim	-0.844696	9.38951	No		No		Complete	No	No	No	No	No	No	Complete	No	No	No	No	No	No	Complete	No	No						205398570	Complete	Yes	NR-TML-116	Yes
urban	30-39yrs	30	Female	Married	No formal education		Unemployed		Trader		Dagomba		Nalung	No	4	Muslim	-0.844772	9.38922	No		No		Complete	No	No	No	No	No	No	Complete	No	No	No	No	No	No	Complete	No	No						261869117	Complete	Yes	NR-TML-117	Yes
urban	30-39yrs	31	Male	Single	Primary		Informal		Other	Mechanic	Dagomba		Nalung	Yes		Muslim	-0.844696	9.38951	No		Yes	Weekly	Complete	No	No	No	No	No	No	Complete	No	No	No	No	No	No	Complete	No	No						532597196	Complete	Yes	NR-TML-118	Yes
urban	30-39yrs	36	Male	Married	Secondary		Informal		Other	Plumber	Dagomba		Nalung	No	4	Muslim	-0.844696	9.38951	No		No		Complete	No	No	No	No	No	No	Complete	No	No	No	No	No	No	Complete	No	No						545257457	Complete	Yes	NR-TML-120	Yes
urban	20-29yrs	24	Female	Married	Primary		Unemployed				Dagomba		Nalung	No	2	Muslim	-0.844835	9.38916	No		No		Complete	No	No	No	No	No	No	Complete	No	No	No	No	No	No	Complete	No	Yes	Pfizer	Pfizer	2022-10-02			543415342	Incomplete	Yes	NR-TML-122	Yes
urban	70-79yrs	71	Female	Widow	No formal education		Unemployed				Dagomba		Nalung	No	3	Muslim	-0.844696	9.38951	No		No		Complete	Yes	No	No	No	No	No	Complete	No	No	No	No	No	No	Complete	No	No						247552744	Complete	Yes	NR-TML-123	Yes
urban	20-29yrs	28	Female	Married	Secondary		Informal		Trader		Dagomba		Nalung	No	4	Muslim	-0.844694	9.38951	No		No		Complete	Yes	No	No	No	No	No	Complete	No	No	No	No	No	No	Complete	No	No						549310962	Complete	Yes	NR-TML-125	Yes
urban	30-39yrs	32	Female	Married	Secondary		Informal		Trader		Dagomba		Nalung	No	5	Muslim	-0.844838	9.38923	No		No		Complete	Yes	No	Yes	No	No	No	Complete	No	No	No	No	No	No	Complete	No	Yes						248307354	Incomplete	Yes	NR-TML-126	Yes
urban	20-29yrs	23	Male	Married	Primary		Informal		Other	Carpenter	Dagomba		Nalung	Yes		Muslim	-0.844694	9.38951	No		Yes	Daily	Complete	Yes	No	No	No	No	No	Complete	No	No	No	No	No	No	Complete	No	No						242551969	Complete	Yes	NR-TML-127	Yes
urban	30-39yrs	35	Male	Married	Primary		Informal		Other	Auto electrician	Dagomba		Nalung	No	5	Muslim	-0.844691	9.38951	No		Yes	Weekly	Complete	No	No	No	No	No	No	Complete	No	No	No	No	No	No	Complete	No	No						200120045	Complete	Yes	NR-TML-128	Yes
urban	30-39yrs	35	Female	Married	Primary		Informal		Trader		Dagomba		Nalung	No	7	Muslim	-0.844694	9.38951	No		No		Complete	No	No	No	No	No	No	Complete	No	No	No	No	No	No	Complete	No	No						537616708	Complete	Yes	NR-TML-132	Yes
urban	20-29yrs	27	Female	Married	Secondary		Informal		Other	Tailor	Dagomba		Nalung	No	3	Muslim	-0.844607	9.38985	No		Yes	Occasionally	Complete	No	No	No	No	No	No	Complete	No	No	No	No	No	No	Complete	No	No						245922330	Complete	Yes	NR-TML-130	Yes
urban	20-29yrs	25	Female	Married	Primary		Informal		Other	Actress	Dagomba		Nalung	No	6	Muslim	-0.844566	9.38985	No		No		Complete	No	No	Yes	No	Yes	No	Complete	No	No	No	No	No	No	Complete	No	Yes						241257733	Incomplete	Yes	NR-TML-131	Yes
urban	50-50yrs	50	Male	Married	Primary		Informal		Other	Artisan	Dagomba		nalung	Yes		Muslim	-0.844694	9.38951	Yes	Daily	Yes	Occasionally	Complete	No	No	No	No	No	No	Complete	No	No	No	No	No	No	Complete	No	No						248701494	Complete	Yes	NR-TML-133	Yes
urban	40-49yrs	40	Male	Married	No formal education		Informal		Other	Carpenter	Dagomba		Nalung	Yes		Muslim	-0.844694	9.38951	No		No		Complete	No	No	No	No	No	No	Complete	No	No	No	No	No	No	Complete	No	No						240979057	Complete	Yes	NR-TML-135	Yes
urban	30-39yrs	30	Male	Married	Secondary		Informal		Trader		Dagomba		Nalung	No	3	Muslim	-0.844558	9.38986	No		No		Complete	No	No	Yes	No	No	No	Complete	No	No	No	No	No	No	Complete	No	Yes	AstraZeneca	AstraZeneca	2021-10-13	2021-11-21		240465674	Incomplete	Yes	NR-TML-136	Yes
urban	40-49yrs	42	Female	Divorce	Primary		Informal		Trader		Dagomba		Nalung	No	3	Muslim	-0.844556	9.38987	No		No		Complete	No	No	No	No	No	No	Complete	No	Yes	No	No	No	No	Complete		Yes	Johnson and Johnson	Johnson and Johnson	2023-09-23			593963338	Incomplete	Yes	NR-TML-134	Yes
urban	10-19yrs	18	Female	Single	Secondary		Unemployed				Dagomba		Nalung	No	6	Muslim	-0.846815	9.3859	No		No		Complete	Yes	No	Yes	No	No	No	Complete	No	No	No	No	No	No	Complete	No	No						536227657	Complete	Yes	NR-TML-138	Yes
urban	30-39yrs	35	Female	Married	Primary		Unemployed				Dagomba		Nalung	No	7	Muslim	-0.844498	9.38986	No		No		Complete	No	No	Yes	No	No	No	Complete	No	No	No	No	No	No	Complete	No	No						543412591	Complete	Yes	NR-TML-139	Yes
urban	40-49yrs	49	Male	Married	No formal education		Informal		Other	Artisan	Dagomba		Nalung	No	8	Muslim	-0.846815	9.3859	Yes	Daily	No		Complete	No	No	No	No	No	No	Complete	No	Yes	No	No	No	No	Complete	No	Yes	Johnson and Johnson	Johnson and Johnson	2023-09-23			249943366	Incomplete	Yes	NR-TML-140	Yes
urban	40-49yrs	42	Male	Married	Primary		Informal		Other	Tailor	Dagomba		Nalung	Yes		Muslim	-0.8446	9.38992	No		No		Complete	No	No	No	No	No	No	Complete	No	No	No	No	No	No	Complete	No	Yes						249836525	Incomplete	Yes	NR-TML-141	Yes
urban	10-19yrs	19	Female	Single	Primary		Unemployed				Dagomba		Nalung	No	2	Muslim	-0.844567	9.38984	No		No		Complete	Yes	No	No	No	No	No	Complete	No	No	No	No	No	No	Complete	No	No						536112620	Complete	Yes	NR-TML-144	Yes
urban	30-39yrs	35	Female	Divorce	No formal education		Unemployed				Dagomba		Nalung	No	5	Muslim	-0.844594	9.38981	No		No		Complete	No	No	No	No	No	No	Complete	No	No	No	No	No	No	Complete	No	No						593839942	Complete	Yes	NR-TML-146	Yes
urban	20-29yrs	27	Female	Married	Secondary		Informal				Dagomba		Nalung	No	4	Muslim	-0.84459	9.38988	No		No		Complete	No	No	No	No	Yes	No	Complete	No	No	No	No	No	No	Complete	Yes	Yes						551581391	Incomplete	Yes	NR-TML-154A	Yes
urban	30-39yrs	30	Female	Married	Secondary		Informal		Trader		Dagomba		Nalung	No	6	Muslim	-0.844584	9.38984	No		Yes	Daily	Complete	No	No	No	No	No	No	Complete	No	No	No	No	No	No	Complete	No	Yes						241802985	Incomplete	No	NR-TML-156	Yes
urban	20-29yrs	24	Female	Married	No formal education		Informal		Other	Tailor	Dagomba		Nalung	No	4	Muslim	-0.844584	9.38984	No		Yes	Occasionally	Complete	Yes	No	No	No	No	No	Complete	No	No	No	No	No	No	Complete	No	Yes						550566417	Incomplete	Yes	NR-TML-155	Yes
urban	10-19yrs	19	Female	Single	Secondary		Informal		Trader		Dagomba		Nalung	No	4	Muslim	-0.84499	9.38938	No		No		Complete	No	No	No	No	No	No	Complete	No	No	No	No	No	No	Complete	No	No						533085186	Complete	Yes	NR-TML-151	Yes
urban	30-39yrs	32	Female	Married	Primary		Informal		Other	Artisan	Dagomba		Nalung	No	5	Muslim	-0.847491	9.39453	No		No		Complete	No	No	No	No	No	No	Complete	No	No	No	No	No	No	Complete	No	No						558444635	Complete	Yes	NR-TML-159	Yes
urban	20-29yrs	20	Male	Single	Primary		Informal		Other	Mechanic	Dagomba		Nalung	No	2	Muslim	-0.839986	9.40236	No		Yes	Weekly	Complete	No	No	No	No	No	No	Complete	No	No	No	No	No	No	Complete	No	Yes						536399528	Incomplete	Yes	NR-TML-149	Yes
urban	20-29yrs	28	Female	Single	Primary		Informal		Other	Tailor	Dagomba		Nalung	No	2	Muslim	-0.84447	9.38885	No		No		Complete	No	No	No	No	No	No	Complete	No	No	No	No	No	No	Complete	No	Yes						543307520	Incomplete	Yes	NR-TML-161	Yes
urban	20-29yrs	23	Female	Married	Secondary		Informal		Other	Tailor	Dagomba		Nalung	No	4	Muslim	-0.844505	9.38873	No		Yes	Weekly	Complete	No	No	Yes	No	No	No	Complete	No	No	No	No	No	No	Complete	No	Yes	Johnson and Johnson	Johnson and Johnson	2023-02-21			552135359	Incomplete	Yes	NR-TML-162	Yes
urban	20-29yrs	22	Female	Married	No formal education		Informal		Trader		Dagomba		Nalung	No	2	Muslim	-0.844435	9.38881	No		No		Complete	No	No	No	No	No	No	Complete	No	No	No	No	No	No	Complete	No	Yes	Pfizer	Pfizer	2022-05-09	2022-05-31		544981760	Incomplete	Yes	NR-TML-164	Yes
urban	20-29yrs	21	Female	Married	Secondary		Informal		Other	Artisan	Dagomba		Nalung	No	3	Muslim	-0.844435	9.38881	No		No		Complete	Yes	Yes	No	No	Yes	No	Complete	No	No	No	No	No	No	Complete	No	Yes	Johnson and Johnson	Johnson and Johnson	2023-07-31			203692335	Incomplete	Yes	NR-TML-165	Yes
urban	20-29yrs	20	Female	Married	No formal education		Informal		Trader		Dagomba		Nalung	No	5	Muslim	-0.844311	9.38877	No		No		Complete	No	No	No	No	No	No	Complete	No	No	No	No	No	No	Complete	No	Yes	Johnson and Johnson	Johnson and Johnson	2022-11-01			559356332	Incomplete	Yes	NR-TML-163	Yes
urban	60-69yrs	68	Male	Married	No formal education		Retired		Other	Food supplier	Dagomba		Nalung	Yes		Muslim	-0.844311	9.38877	No		No		Complete	No	No	Yes	No	No	No	Complete	No	Yes	No	No	No	No	Complete	No	No						245393417	Complete	Yes	NR-TML-166	Yes
urban	40-49yrs	40	Male	Married	Primary		Informal		Farmer		Dagomba		Nalung	No	7	Muslim	-0.844434	9.38885	No		No		Complete	No	No	No	No	No	No	Complete	No	No	No	No	No	No	Complete	No	No						242912082	Complete	Yes	NR-TML-167	Yes
urban	20-29yrs	21	Female	Married	Primary		Informal		Other	Hairdresser	Dagomba		Nalung	No	3	Muslim	-0.844434	9.38885	No		No		Complete	Yes	No	No	No	No	No	Complete	No	No	No	No	No	No	Complete	No	No						597835777	Complete	Yes	NR-TML-168	Yes
urban	20-29yrs	22	Female	Single	No formal education		Informal		Other	Hairdresser	Dagomba		Nalung	No	2	Muslim	-0.844491	9.38891	No		No		Complete	No	No	No	No	No	No	Complete	No	No	No	No	No	No	Complete	No	No						550485007	Complete	Yes	NR-TML-170	Yes
urban	10-19yrs	19	Female	Married	Primary		Unemployed				Dagomba		Nalung	No	2	Muslim	-0.844467	9.38885	No		No		Complete	No	No	No	No	No	No	Complete	No	No	No	No	No	No	Complete	No	No						201258000	Complete	Yes	NR-TML-171	Yes
urban	30-39yrs	30	Male	Married	Secondary		Informal		Farmer		Dagomba		Nalung	No	4	Muslim	-0.844467	9.38885	No		No		Complete	No	No	Yes	No	No	No	Complete	No	No	No	No	No	No	Complete	No	No						249199884	Complete	Yes	NR-TML-172	Yes
urban	10-19yrs	18	Female	Single	Primary		Informal		Other	Tailor	Dagomba		Nalung	No	5	Muslim	-0.846815	9.3859	No		No		Complete	No	No	No	No	No	No	Complete	No	No	No	No	No	No	Complete	No	No						555324866	Complete	Yes	NR-TML-176	Yes
urban	30-39yrs	35	Female	Married	Primary		Informal		Trader		Dagomba		Nalung	No	4	Muslim	-0.84448	9.38876	No		No		Complete	No	No	No	Yes	No	Yes	Complete	No	No	No	No	No	No	Complete	No	No						542230862	Complete	Yes	NR-TML-173	Yes
urban	40-49yrs	40	Female	Married	No formal education		Informal		Trader		Dagomba		Nalung	No	6	Muslim	-0.844527	9.38879	No		Yes		Complete	Yes	No	No	No	No	No	Complete	No	No	No	No	No	No	Complete	No	No						595421249	Complete	Yes	NR-TML-174	Yes
urban	40-49yrs	40	Female	Married	No formal education		Informal		Trader		Dagomba		Nalung	No	5	Muslim	-0.846815	9.3859	No		No		Complete	No	No	Yes	Yes	Yes	No	Complete	No	No	No	No	No	No	Complete	No	Yes						597835777	Incomplete	Yes	NR-TML-175	Yes
urban	30-39yrs	30	Male	Married	Primary		Informal		Other	Carpenter	Dagomba		Nalung	No	2	Muslim	-0.844543	9.38878	No		No		Complete	No	No	No	No	Yes	No	Complete	No	No	No	No	No	No	Complete	No	No						243774315	Complete	Yes	NR-TML-179	Yes
urban	40-49yrs	42	Male	Married	Primary		Informal		Farmer		Dagomba		Nalung	No	6	Muslim	-0.844418	9.38882	No		Yes	Occasionally	Complete	No	No	No	No	No	No	Complete	No	No	No	No	No	No	Complete	No	No						245393417	Complete	Yes	NR-TML-178	Yes
urban	40-49yrs	41	Female	Married	Primary		Informal		Trader		Dagomba		Nalung	No	7	Muslim	-0.844418	9.38882	No		No		Complete	Yes	Yes	Yes	Yes	No	No	Complete	No	No	No	No	No	No	Complete	No	Yes	Johnson and Johnson	Johnson and Johnson	2022-11-01			246674147	Incomplete	Yes	NR-TML-177	Yes
urban	10-19yrs	16	Male	Single	Secondary		Unemployed				Dagomba		Nalung	Yes		Muslim	-0.846815	9.3859	No		Yes	Daily	Complete	No	No	Yes	No	No	No	Complete	No	No	No	No	No	No	Complete	No	No						547489047	Complete	Yes	NR-TML-184	Yes
urban	20-29yrs	28	Female	Married	Primary		Unemployed		Trader		Dagomba		Nalung	No	5	Muslim	-0.844452	9.38872	No		No		Complete	Yes	No	No	Yes	Yes	No	Complete	No	No	No	No	No	No	Complete	No	No						266717147	Complete	Yes	NR-TML-182	Yes
urban	20-29yrs	21	Female	Single	Secondary		Informal		Other	Tailor	Dagomba		Nalung	No	3	Muslim	-0.844307	9.38884	No		No		Complete	No	No	No	No	No	No	Complete	No	No	No	No	No	No	Complete	No	Yes	AstraZeneca	AstraZeneca	2022-05-31			555795899	Incomplete	Yes	NR-TML-183	Yes
urban	20-29yrs	22	Female	Married	Secondary		Informal		Other	Tailor	Dagomba		Nalung	No	4	Muslim	-0.846815	9.3859	No		Yes	Occasionally	Complete	No	No	No	No	No	No	Complete	No	No	No	No	No	No	Complete	No	No						597232442	Complete	Yes	NR-TML-186	Yes
urban	20-29yrs	25	Female	Married	Secondary		Unemployed		Trader		Dagomba		Nalung	No	6	Muslim	-0.844338	9.38884	No		No		Complete	No	No	No	No	No	No	Complete	No	No	No	No	No	No	Complete	No	No						553175456	Complete	Yes	NR-TML-185	Yes
urban	30-39yrs	37	Female	Married	Primary		Informal		Trader		Dagomba		Nalung	No	5	Muslim	-0.844696	9.3895	No		No		Complete	Yes	No	No	No	No	No	Complete	No	No	No	No	No	No	Complete	No	No						249346272	Complete	Yes	NR-TML-188	Yes
urban	20-29yrs	23	Female	Married	Primary		Informal		Other	Tailor	Dagomba		Nalung	No	3	Muslim	-0.844696	9.3895	No		No		Complete	No	No	No	No	No	No	Complete	No	No	No	No	No	No	Complete	No	Yes						240985915	Incomplete	Yes	NR-TML-189	Yes
urban	10-19yrs	17	Female	Single	Primary		Unemployed				Dagomba		Nalung	No	5	Muslim	-0.845742	9.38915	No		No		Complete	No	No	Yes	No	No	No	Complete	No	No	No	No	No	No	Complete	No	No						264032334	Complete	Yes	NR-TML-190	Yes
urban	30-39yrs	38	Female	Married	No formal education		Informal		Trader		Dagomba		Nalung	No	4	Muslim	-0.849197	9.38937	No		No		Complete	No	No	No	No	No	No	Complete	Yes	No	No	No	No	No	Complete	No	No						542184299	Complete	Yes	NR-TML-191	Yes
urban	40-49yrs	43	Female	Married	Primary		Informal		Trader		Dagomba		Nalung	No	4	Muslim	-0.845728	9.38921	No		No		Complete	Yes	No	Yes	No	No	No	Complete	No	No	No	No	No	No	Complete	No	Yes	AstraZeneca	AstraZeneca	2022-02-01	2022-03-24		248698242	Incomplete	Yes	NR-TML-192	Yes
urban	20-29yrs	25	Female	Married	Primary		Informal		Trader		Dagomba		Nalung	No	3	Muslim	-0.846815	9.3859	No		No		Complete	Yes	No	No	No	No	No	Complete	No	No	No	No	No	No	Complete	No	Yes	Johnson and Johnson	Johnson and Johnson	2022-05-27			555159460	Incomplete	Yes	NR-TML-193	Yes
urban	50-50yrs	54	Female	Married	No formal education		Informal		Trader		Dagomba		Nalung	No	4	Muslim	-0.845567	9.3892	No		No		Complete	No	No	No	No	Yes	No	Complete	No	No	No	No	No	No	Complete	No	Yes	AstraZeneca	AstraZeneca	2022-02-28	2022-03-28		248698242	Incomplete	Yes	NR-TML-194	Yes
urban	20-29yrs	25	Male	Single	Secondary		Unemployed		Other	Student	Dagomba		Nalung	Yes		Muslim	-0.848006	9.38937	No		Yes	Daily	Complete	No	No	No	No	No	No	Complete	No	No	No	No	No	No	Complete	No	No						0548797720/0509752613	Complete	Yes	NR-TML-195	Yes
urban	30-39yrs	30	Female	Married	No formal education		Informal		Trader		Dagomba		Nalung	No	5	Muslim	-0.845731	9.38917	No		No		Complete	Yes	No	No	No	No	No	Complete	No	Yes	No	No	No	No	Complete	No	Yes	Pfizer	Pfizer	2024-09-26			554855323	Incomplete	Yes	NR-TML-196	Yes
urban	20-29yrs	25	Male	Single	Primary		Informal		Other	Electrician	Dagomba		Nalung	No	4	Muslim	-0.848303	9.38694	No		No		Complete	No	No	No	No	No	No	Complete	No	No	No	No	No	No	Complete	No	No						547250916	Complete	Yes	NR-TML-198	Yes
urban	20-29yrs	22	Male	Single	Primary		Informal		Other	Mason	Dagomba		Nalung	Yes		Muslim	-0.846815	9.3859	No		No		Complete	Yes	No	Yes	No	No	No	Complete	No	No	No	No	No	No	Complete	No	Yes						557565931	Incomplete	Yes	NR-TML-199	Yes
urban	40-49yrs	42	Female	Married	Secondary		Formal		Teacher		Dagomba		Nalung	No	3	Muslim	-0.847366	9.38753	No		No		Complete	No	No	Yes	No	No	No	Complete	No	Yes	No	No	No	No	Complete	No	Yes						540448142	Incomplete	Yes	NR-TML-203	Yes
urban	20-29yrs	28	Female	Single	Secondary		Informal		Trader		Dagomba		Nalung	No	2	Muslim	-0.8457	9.38925	No		No		Complete	No	No	No	No	No	No	Complete	No	No	No	No	No	No	Complete	No	Yes	Pfizer	Pfizer	2022-02-11			595433312	Incomplete	Yes	NR-TML-205	No
urban	30-39yrs	37	Male	Married	Secondary		Informal		Other	Shoe maker	Dagomba		Nalung	Yes		Muslim	-0.8457	9.38925	No		No		Complete	Yes	No	No	No	No	No	Complete	No	No	No	No	No	No	Complete	No	Yes	AstraZeneca	AstraZeneca	2022-03-24			549798032	Incomplete	Yes	NR-TML-206	Yes
urban	50-50yrs	59	Female	Widow	No formal education		Informal		Trader		Dagomba		Nalung	No	2	Muslim	-0.846815	9.38764	No		No		Complete	No	No	No	No	No	No	Complete	No	Yes	No	No	No	No	Complete	No	Yes	AstraZeneca	AstraZeneca	2022-02-09			595433312	Incomplete	Yes	NR-TML-207	Yes
urban	30-39yrs	36	Female	Married	No formal education		Informal		Trader		Dagomba		Nalung	No	6	Muslim	-0.845375	9.3889	No		No		Complete	No	No	Yes	Yes	No	No	Complete	No	Yes	No	No	No	No	Complete	No	Yes	AstraZeneca	AstraZeneca	2022-02-01	2022-05-31		552276237	Incomplete	Yes	NR-TML-208	Yes
urban	20-29yrs	23	Female	Single	Tertiary		Informal		Trader		Dagomba		Nalung	No	6	Muslim	-0.845375	9.3889	No		Yes	Daily	Complete	Yes	Yes	Yes	No	No	No	Complete	No	No	No	No	No	No	Complete	No	No						531271558	Complete	Yes	NR-TML-209	Yes
urban	50-50yrs	50	Female	Married	No formal education		Informal		Trader		Dagomba		Nalung	No	4	Muslim	-0.846815	9.3859	No		No		Complete	Yes	No	No	Yes	No	No	Complete	No	No	No	No	No	No	Complete	No	Yes						257530179	Incomplete	Yes	NR-TML-210	Yes
urban	10-19yrs	18	Female	Single	Primary		Informal		Other	Tailor	Dagomba		Nalung	No	6	Muslim	-0.84541	9.38897	No		No		Complete	No	No	No	Yes	No	No	Complete	No	No	No	No	No	No	Complete	No	Yes	Pfizer	Pfizer	2022-11-04	2023-01-21		553865593	Incomplete	Yes	NR-TML-211	Yes
urban	20-29yrs	24	Male	Single	Primary		Informal		Other	Tailor	Dagomba		Nalung	No	3	Muslim	-0.846815	9.3859	Yes	Occasionally	Yes	Occasionally	Complete	No	No	No	No	No	No	Complete	No	No	No	No	No	No	Complete	No	No						534581396	Complete	Yes	NR-TML-214	Yes
urban	30-39yrs	38	Female	Married	No formal education		Informal		Trader		Dagomba		Nalung	No	6	Muslim	-0.846815	9.3859	No		No		Complete	No	No	No	No	No	No	Complete	No	No	No	No	No	No	Complete	No	Yes						246406229	Incomplete	Yes	NR-TML-216	No
urban	20-29yrs	23	Female	Married	Secondary		Unemployed				Dagomba		Nalung	No	4	Muslim	-0.845379	9.38891	No		No		Complete	No	No	No	No	No	No	Complete	No	No	No	No	No	No	Complete	No	Yes	AstraZeneca	AstraZeneca	2022-02-07	2022-05-31		598247120	Incomplete	Yes	NR-TML-217	No
urban	40-49yrs	49	Female	Widow	Primary		Unemployed				Dagomba		Nalung	No	4	Muslim	-0.846126	9.38957	No		No		Complete	No	No	Yes	No	No	No	Complete	No	Yes	No	No	No	No	Complete	No	No						546222497	Complete	Yes	NR-TML-218	Yes
urban	10-19yrs	19	Female	Single	Secondary		Unemployed				Dagomba		Nalung	No	4	Muslim	-0.846815	9.3859	No		Yes	Weekly	Complete	No	No	No	No	No	No	Complete	No	No	No	No	No	No	Complete	No	No						591993603	Complete	Yes	NR-TML-220	Yes
urban	20-29yrs	21	Female	Single	No formal education		Informal		Other	Tailor	Dagomba		Nalung	No	3	Muslim	-0.846119	9.38957	No		No		Complete	Yes	No	Yes	No	No	No	Complete	No	No	No	No	No	No	Complete	No	No						543692878	Complete	Yes	NR-TML-221	Yes
urban	20-29yrs	24	Female	Married	Primary		Informal		Other	Craft work	Dagomba		Nalung	No	3	Muslim	-0.846815	9.3859	No		No		Complete	No	No	Yes	Yes	No	Yes	Complete	No	No	No	No	No	No	Complete	No	No						533007980	Complete	Yes	NR-TML-222	Yes
urban	50-50yrs	50	Male	Divorce	Primary		Informal		Trader		Dagomba		Nalung	Yes		Muslim	-0.845921	9.38729	Yes	Daily	No		Complete	No	No	No	No	No	No	Complete	No	No	No	No	No	No	Complete	No	Yes						507821977	Incomplete	Yes	NR-TML-224	Yes
urban	50-50yrs	53	Male	Married	Secondary		Informal		Driver		Dagomba		Nalung	Yes		Muslim	-0.846119	9.3895	Yes	Occasionally	No		Complete	No	No	No	No	No	No	Complete	No	No	No	No	No	No	Complete	No	Yes	AstraZeneca	AstraZeneca	2021-08-17			541032478	Incomplete	Yes	NR-TML-225	Yes
urban	70-79yrs	75	Female	Widow	No formal education		Unemployed				Dagomba		Nalung	No	3	Muslim	-0.846815	9.3859	No		No		Complete	No	No	No	No	No	No	Complete	No	Yes	No	No	No	No	Complete	No	No						507587484	Complete	Yes	NR-TML-226	Yes
urban	20-29yrs	29	Female	Married	Secondary		Informal		Trader		Dagomba		Nalung	No	6	Muslim	-0.846815	9.3859	No		Yes	Occasionally	Complete	No	No	No	No	No	No	Complete	No	No	No	No	No	No	Complete	No	No						543241288	Complete	Yes	NR-TML-228	Yes
urban	20-29yrs	23	Male	Single	Secondary		Informal		Other	Plumber	Dagomba		Nalung	Yes		Muslim	-0.846117	9.38951	No		Yes	Daily	Complete	No	No	No	Yes	No	No	Complete	No	No	No	No	No	No	Complete	No	No						207671539	Complete	Yes	NR-TML-230	Yes
urban	20-29yrs	25	Male	Single	Secondary		Unemployed				Dagomba		Nalung	No	4	Muslim	-0.846815	9.3859	Yes	Occasionally	No		Complete	No	No	No	No	No	No	Complete	No	No	No	No	No	No	Complete	No	No						551052449	Complete	Yes	NR-TML-231	Yes
urban	20-29yrs	24	Male	Single	Secondary		Unemployed				Dagomba		Nalung	No	4	Muslim	-0.848006	9.38937	Yes	Occasionally	Yes	Daily	Complete	No	No	No	No	No	No	Complete	No	No	No	No	No	No	Complete	No	No						532519845	Complete	Yes	NR-TML-232	Yes
urban	70-79yrs	71	Male	Married	No formal education		Informal		Farmer		Dagomba		Nalung	No	2	Muslim	-0.846076	9.38967	No		No		Complete	No	No	Yes	No	No	No	Complete	No	No	No	No	No	No	Complete	No	Yes	AstraZeneca	AstraZeneca	2022-03-22			246266604	Incomplete	Yes	NR-TML-235	Yes
urban	30-39yrs	33	Female	Married	Secondary		Informal		Trader		Dagomba		Nalung	No	4	Muslim	-0.846076	9.38967	No		No		Complete	Yes	No	Yes	Yes	No	No	Complete	No	No	No	No	No	No	Complete	No	Yes	Pfizer	Pfizer	2022-09-14			534420116	Incomplete	Yes	NR-TML-236	Yes
urban	40-49yrs	40	Female	Married	No formal education		Informal		Trader		Dagomba		Nalung	No	7	Muslim	-0.845989	9.38976	No		No		Complete	No	No	No	No	No	No	Complete	No	No	No	No	No	No	Complete	No	No						241257166	Complete	Yes	NR-TML-237	Yes
urban	40-49yrs	44	Female	Married	No formal education		Informal		Trader		Dagomba		Nalung	No	2	Muslim	-0.845983	9.38976	No		No		Complete	No	No	No	No	No	No	Complete	No	No	No	No	No	No	Complete	No	No						241098058	Complete	Yes	NR-TML-242	Yes
urban	30-39yrs	33	Female	Married	Primary		Unemployed				Dagomba		Nalung	No	6	Muslim	-0.84682	9.38955	No		No		Complete	Yes	No	Yes	No	No	No	Complete	No	No	No	No	No	No	Complete	No	No						532535973	Complete	Yes	NR-TML-238	Yes
urban	50-50yrs	51	Male	Married	No formal education		Unemployed				Dagomba		Nalung	No	3	Muslim	-0.845983	9.38976	No		No		Complete	No	No	Yes	Yes	No	No	Complete	No	No	No	No	No	No	Complete	No	No						241098058	Complete	Yes	NR-TML-239	Yes
urban	40-49yrs	40	Female	Married	Primary		Unemployed				Other	Mamprusi	Nalung	No	6	Muslim	-0.845991	9.38979	No		No		Complete	No	No	No	No	No	No	Complete	No	No	No	No	No	No	Complete	No	No						552335324	Complete	Yes	NR-TML-241	Yes
urban	50-50yrs	55	Male	Married	Primary		Informal		Trader		Dagomba		Nalung	No	3	Muslim	-0.846009	9.38972	No		No		Complete	No	No	Yes	Yes	No	No	Complete	No	No	No	No	No	No	Complete	No	Yes	Pfizer	Pfizer	2022-01-31			542652818	Incomplete	Yes	NR-TML-246	Yes
urban	40-49yrs	48	Male	Married	Primary		Informal		Other	Security officer	Dagomba		Nalung	No	8	Muslim	-0.845964	9.3897	No		No		Complete	No	No	No	No	No	No	Complete	No	No	No	No	No	No	Complete	No	No						246605024	Complete	Yes	NR-TML-240	Yes
urban	10-19yrs	14	Male	Single	Primary		Unemployed				Other	Gonja	Nalung	No	3	Muslim	-0.845538	9.39044	No		Yes	Daily	Complete	No	No	No	No	No	No	Complete	No	No	No	No	No	No	Complete	No	No						546202441	Complete	Yes	NR-TML-253	Yes
urban	50-50yrs	50	Female	Married	No formal education		Informal		Trader		Dagomba		Nalung	No	2	Muslim	-0.845594	9.39038	No		No		Complete	No	No	No	No	No	No	Complete	No	No	No	No	No	No	Complete	No	No						247088032	Complete	Yes	NR-TML-256	Yes
urban	60-69yrs	61	Female	Married	No formal education		Informal		Trader		Dagomba		Nalung	No	4	Muslim	-0.845619	9.3905	No		No		Complete	No	No	No	No	No	No	Complete	No	No	No	No	No	No	Complete	No	Yes	AstraZeneca	AstraZeneca	2022-06-01			506558664	Incomplete	Yes	NR-TML-255	Yes
urban	50-50yrs	50	Female	Widow	No formal education		Unemployed				Other	Gonja	Nalung	No	4	Muslim	-0.845356	9.39055	No		No		Complete	No	No	No	No	No	No	Complete	No	No	No	No	No	No	Complete	No	No						595232577	Complete	Yes	NR-TML-257	Yes
urban	40-49yrs	40	Female	Married	No formal education		Informal		Trader		Dagomba		Nalung	No	4	Muslim	-0.845518	9.39042	No		No		Complete	No	No	No	No	No	No	Complete	No	No	No	No	No	No	Complete	No	No						573695689	Complete	Yes	NR-TML-252	Yes
urban	60-69yrs	67	Female	Married	No formal education		Unemployed				Dagomba		Nalung	No	4	Muslim	-0.84579	9.39052	No		No		Complete	No	No	No	No	No	No	Complete	No	No	No	No	No	No	Complete	No	Yes	AstraZeneca	AstraZeneca	2021-04-11	2021-12-13		204995805	Incomplete	Yes	NR-TML-262	Yes
urban	30-39yrs	30	Female	Single	Secondary		Informal		Other	Hairdresser	Other	Gonja	Nalung	No	3	Muslim	-0.845524	9.39045	No		No		Complete	No	No	No	Yes	No	No	Complete	No	No	No	No	No	No	Complete	No	No						557584612	Complete	Yes	NR-TML-259	Yes
urban	20-29yrs	28	Female	Married	Tertiary		Formal		Teacher		Other	Tamplima	Nalung	No	3	Muslim	-0.845497	9.39047	No		No		Complete	No	No	Yes	No	No	No	Complete	No	No	No	No	No	No	Complete	No	No						545846522	Complete	Yes	NR-TML-263	No
urban	70-79yrs	72	Female	Widow	No formal education		Unemployed				Dagomba		Nalung	No	4	Muslim	-0.845722	9.39058	No		No		Complete	No	No	No	No	No	No	Complete	No	Yes	No	No	No	No	Complete	No	No						241049340	Complete	Yes	NR-TML-258	Yes
urban	30-39yrs	35	Female	Married	Primary		Informal		Other	Artisan	Other	Gonja	Nalung	No	5	Muslim	-0.841622	9.39878	No		No		Complete	Yes	No	No	No	Yes	No	Complete	No	No	No	No	No	No	Complete	No	No						245989669	Complete	Yes	NR-TML-261	Yes
urban	30-39yrs	35	Female	Married	No formal education		Unemployed		Trader		Dagomba		Bulpiela	No	3	Muslim	-0.833716	9.37795	No		No		Complete	No	No	No	No	No	No	Complete	No	No	No	No	No	No	Complete	No	Yes	Johnson and Johnson	Johnson and Johnson	2022-09-11			202455591	Incomplete	Yes	NR-TML-265	Yes
urban	40-49yrs	42	Female	Married	No formal education		Informal		Trader		Dagomba		Bulpiela	No	4	Muslim	-0.830442	9.3797	No		No		Complete	Yes	No	Yes	No	No	No	Complete	No	No	No	No	No	No	Complete	No	No						547633357	Complete	Yes	NR-TML-266	Yes
urban	30-39yrs	32	Female	Married	No formal education		Informal		Other	Tailor	Dagomba		Bulpiela	No	6	Muslim	-0.833716	9.37795	No		No		Complete	No	No	No	No	No	No	Complete	No	No	No	No	No	No	Complete	No	Yes	Johnson and Johnson	Johnson and Johnson	2022-09-04			556176113	Incomplete	Yes	NR-TML-267	Yes
urban	20-29yrs	23	Female	Married	Primary		Unemployed				Dagomba		Bulpiela	No	3	Muslim	-0.830739	9.38004	No		No		Complete	No	No	Yes	Yes	No	No	Complete	No	No	No	No	No	No	Complete	No	No						553291438	Complete	Yes	NR-TML-269	Yes
urban	70-79yrs	70	Female	Married	No formal education		Informal		Trader		Dagomba		Bulpiela	No	4	Muslim	-0.830739	9.38004	No		No		Complete	Yes	No	No	No	No	No	Complete	No	Yes	No	No	No	No	Complete	No	Yes	Pfizer	Pfizer	2022-06-28	2022-08-08	2022-11-14	558046343	Complete	Yes	NR-TML-268	Yes
urban	20-29yrs	21	Female	Single	Primary		Unemployed				Dagomba		Bulpiela	No	6	Muslim	-0.830442	9.3797	No		No		Complete	No	No	Yes	No	No	No	Complete	No	No	No	No	No	No	Complete	No	No						202455591	Complete	Yes	NR-TML-270	Yes
urban	20-29yrs	24	Female	Married	No formal education		Informal		Other	Artisan	Other	Gonja	Bulpiela	No	2	Muslim	-0.835663	9.38447	No		No		Complete	No	No	Yes	No	No	No	Complete	No	No	No	No	No	No	Complete	No	No						256760676	Complete	Yes	NR-TML-271	Yes
urban	20-29yrs	21	Female	Single	Primary		Informal		Other	Artisan	Ewe		Bulpiela	No	2	Muslim	-0.830739	9.38004	No		No		Complete	Yes	No	Yes	No	No	No	Complete	No	No	No	No	No	No	Complete	No	No						594949524	Complete	Yes	NR-TML-273	Yes
urban	40-49yrs	42	Male	Divorce	No formal education		Informal		Farmer		Dagomba		Bulpiela	No	2	Muslim	-0.835666	9.38448	No		No		Complete	Yes	No	No	No	No	No	Complete	No	No	No	No	No	No	Complete	No	No						543313354	Complete	Yes	NR-TML-275	Yes
urban	30-39yrs	38	Male	Married	Primary		Informal		Driver		Dagomba		Bulpiela	No	2	Muslim	-0.839669	9.38349	No		No		Complete	No	No	Yes	Yes	Yes	No	Complete	No	No	No	No	No	No	Complete	No	Yes	Johnson and Johnson	Johnson and Johnson	2023-02-06			240563425	Incomplete	Yes	NR-TML-280	Yes
urban	20-29yrs	22	Female	Married	Primary		Informal		Other	Seamstress	Dagomba		Bulpiela	No	6	Muslim	-0.83567	9.38446	No		No		Complete	No	No	No	No	No	No	Complete	No	No	No	No	No	No	Complete	No	No						550572102	Complete	Yes	NR-TML-278	Yes
urban	40-49yrs	40	Female	Married	No formal education		Informal		Trader		Dagomba		Bulpiela	No	7	Muslim	-0.830739	9.38004	No		No		Complete	No	No	No	No	Yes	No	Complete	No	Yes	No	No	No	No	Complete	No	No						242783329	Complete	Yes	NR-TML-279	Yes
urban	50-50yrs	56	Female	Married	No formal education		Unemployed				Dagomba		Bulpiela	No	6	Muslim	-0.835556	9.38448	No		No		Complete	No	No	No	No	No	No	Complete	No	No	No	No	No	No	Complete	No	No						550572102	Complete	Yes	NR-TML-276	Yes
urban	40-49yrs	40	Female	Married	Secondary		Formal		Other	Fire service	Dagomba		Bulpiela	No	7	Muslim	-0.835668	9.38448	No		Yes	Weekly	Complete	No	No	No	No	No	No	Complete	No	No	No	No	No	No	Complete	No	Yes	AstraZeneca	AstraZeneca	2021-10-01	2022-02-21		249817560	Incomplete	Yes	NR-TML-281	Yes
urban	60-69yrs	62	Female	Married	No formal education		Informal		Trader		Other	Hausa	Bulpiela	No	5	Muslim	-0.830144	9.38004	No		No		Complete	No	No	No	No	No	No	Complete	No	Yes	No	No	No	No	Complete	No	Yes						543902367	Incomplete	Yes	NR-TML-282	Yes
urban	20-29yrs	22	Female	Married	Primary		Informal		Trader		Dagomba		Bulpiela	No	3	Muslim	-0.835668	9.38448	No		No		Complete	Yes	No	No	No	No	No	Complete	No	Yes	No	No	No	No	Complete	No	No						249673196	Complete	Yes	NR-TML-283	Yes
urban	30-39yrs	36	Female	Married	No formal education		Informal		Trader		Dagomba		Bulpiela	No	8	Muslim	-0.835669	9.38442	No		No		Complete	Yes	No	No	No	No	No	Complete	No	No	No	No	No	No	Complete	No	No						532022940	Complete	Yes	NR-TML-284	Yes
urban	60-69yrs	62	Female	Widow	No formal education		Unemployed				Dagomba		Bulpiela	No	7	Muslim	-0.835636	9.38443	No		No		Complete	Yes	No	Yes	No	No	No	Complete	No	No	No	No	No	No	Complete	No	No						550572102	Complete	Yes	NR-TML-285	Yes
urban	30-39yrs	33	Female	Married	No formal education		Informal		Trader		Dagomba		Bulpiela	No	5	Muslim	-0.83565	9.3845	No		No		Complete	No	No	No	No	No	No	Complete	No	No	No	No	No	No	Complete	No	No						551178839	Complete	Yes	NR-TML-286	Yes
urban	20-29yrs	25	Female	Married	No formal education		Informal		Other	Tailor	Dagomba		Bulpiela	No	5	Muslim	-0.83565	9.3845	No		No		Complete	Yes	No	No	No	No	No	Complete	No	No	No	No	No	No	Complete	No	No						540841496	Complete	Yes	NR-TML-287	Yes
urban	60-69yrs	63	Male	Married	Tertiary		Formal		Other	GRA	Dagomba		Bulpiela	No	2	Muslim	-0.835709	9.38436	No		Yes	Weekly	Complete	No	No	No	No	No	No	Complete	No	No	No	No	No	No	Complete	No	Yes						244586669	Incomplete	Yes	NR-TML-288	Yes
urban	20-29yrs	25	Female	Married	No formal education		Informal		Other	Tailor	Dagomba		Bulpiela	No	2	Muslim	-0.835574	9.38446	No		No		Complete	No	No	No	No	No	No	Complete	No	No	No	No	No	No	Complete	No	No						536956575	Complete	Yes	NR-TML-290	Yes
urban	60-69yrs	60	Female	Widow	No formal education		Unemployed				Dagomba		Bulpiela	No	4	Muslim	-0.83563	9.38445	No		No		Complete	Yes	No	Yes	No	No	No	Complete	No	No	No	No	No	No	Complete	No	No						532880535	Complete	Yes	NR-TML-289	Yes
urban	20-29yrs	22	Female	Married	No formal education		Informal		Other	Tailor	Dagomba		Bulpiela	No	2	Muslim	-0.836023	9.38381	No		No		Complete	No	No	No	No	No	No	Complete	No	No	No	No	No	No	Complete	No	No						546268795	Complete	Yes	NR-TML-302	Yes
urban	20-29yrs	20	Female	Single	Tertiary		Unemployed				Dagomba		Bulpiela	No	4	Muslim	-0.836028	9.3839	No		Yes	Occasionally	Complete	No	No	No	No	No	No	Complete	No	No	No	No	No	No	Complete	No	Yes	Johnson and Johnson	Johnson and Johnson	2022-09-04	2022-12-14		505793577	Incomplete	Yes	NR-TML-293	Yes
urban	20-29yrs	25	Female	Married	No formal education		Informal		Trader		Dagomba		Bulpiela	No	3	Muslim	-0.836013	9.38392	No		No		Complete	Yes	No	No	No	No	No	Complete	No	No	No	No	No	No	Complete	No	Yes						245377334	Incomplete	Yes	NR-TML-297	Yes
urban	30-39yrs	32	Female	Married	Primary		Informal		Other	Tailor	Dagomba		Bulpiela	No	4	Muslim	-0.836222	9.38392	Yes		No		Complete	No	No	No	No	No	No	Complete	No	Yes	No	No	No	No	Complete	No	Yes	Pfizer	Pfizer	2022-02-06	2023-07-20		240248349	Incomplete	Yes	NR-TML-298	Yes
urban	40-49yrs	46	Male	Married	Secondary		Informal		Other	Mason	Dagomba		Bulpiela	No	4	Muslim	-0.830739	9.38004	No		No		Complete	No	No	No	Yes	No	No	Complete	No	No	No	No	No	No	Complete	No	Yes	AstraZeneca	AstraZeneca	2022-02-06	2022-12-14		248329803	Incomplete	Yes	NR-TML-317	Yes
urban	30-39yrs	39	Female	Married	Primary		Informal		Trader		Dagomba		Bulpiela	No	7	Muslim	-0.836049	9.38393	No		No		Complete	No	No	No	No	No	No	Complete	No	No	No	No	No	No	Complete	No	No						542560753	Complete	Yes	NR-TML-301	Yes
urban	20-29yrs	28	Female	Married	No formal education		Informal		Trader		Dagomba		Bulpiela	No	3	Muslim	-0.834014	9.38697	No		No		Complete	No	No	No	No	No	No	Complete	No	No	No	No	No	No	Complete	No	No						242790530	Complete	Yes	NR-TML-316	Yes
urban	40-49yrs	42	Female	Married	Primary		Informal		Trader		Dagomba		Bulpiela	No	4	Muslim	-0.835968	9.38392	No		No		Complete	No	No	No	No	No	No	Complete	No	No	No	No	No	No	Complete	No	Yes	Pfizer	Pfizer	2022-02-06	2022-12-14		545571909	Incomplete	Yes	NR-TML-295	Yes
urban	20-29yrs	26	Female	Married	No formal education		Unemployed				Dagomba		Bulpiela	No	3	Muslim	-0.830739	9.38004	No		No		Complete	No	No	No	No	No	No	Complete	No	No	No	No	No	No	Complete	No	No						558809875	Complete	Yes	NR-TML-315	Yes
urban	20-29yrs	25	Female	Married	Primary		Informal		Other	Craft work	Dagomba		Bulpiela	No	5	Muslim	-0.830739	9.38004	No		No		Complete	No	No	No	No	No	No	Complete	No	No	No	No	No	No	Complete	No	No						532837333	Complete	Yes	NR-TML-314	Yes
urban	30-39yrs	34	Female	Married	Secondary		Informal		Trader		Dagomba		Bulpiela	No	3	Muslim	-0.836016	9.38393	No		No		Complete	No	No	No	Yes	Yes	No	Complete	No	Yes	No	No	No	No	Complete	No	No						244926409	Complete	Yes	NR-TML-306	Yes
urban	30-39yrs	35	Male	Married	Tertiary		Formal		Teacher		Dagomba		Bulpiela	No	4	Muslim	-0.830739	9.38004	No		Yes	Weekly	Complete	No	No	No	Yes	Yes	No	Complete	No	No	No	No	No	No	Complete	No	No						247732460	Complete	Yes	NR-TML-321	Yes
urban	30-39yrs	30	Female	Married	Primary		Informal		Trader		Dagomba		Bulpiela	No	4	Muslim	-0.830739	9.38004	No		Yes	Occasionally	Complete	No	No	No	No	No	No	Complete	No	No	No	No	No	No	Complete	No	No						240307334	Complete	Yes	NR-TML-326	Yes
urban	20-29yrs	22	Female	Married	Primary		Informal		Trader		Dagomba		Bulpiela	No	7	Muslim	-0.830739	9.38004	No		No		Complete	No	No	No	No	Yes	No	Complete	No	No	No	No	No	No	Complete	No	No						247473490	Complete	Yes	NR-TML-325	Yes
urban	40-49yrs	40	Female	Married	Primary		Informal		Trader		Dagomba		Bulpiela	No	5	Muslim	-0.830739	9.38004	No		No		Complete	No	No	No	No	Yes	No	Complete	No	No	No	No	No	No	Complete	No	Yes						249772735	Incomplete	Yes	NR-TML-327	Yes
urban	30-39yrs	30	Female	Married	No formal education		Informal		Trader		Dagomba		Bulpiela	No	5	Muslim	-0.835667	9.38349	No		No		Complete	Yes	No	No	No	No	No	Complete	No	No	No	No	No	No	Complete	No	Yes	Johnson and Johnson	Johnson and Johnson	2022-09-04	2022-12-14		243832981	Incomplete	Yes	NR-TML-307	Yes
urban	30-39yrs	35	Female	Married	Secondary		Informal		Trader		Dagomba		Bulpiela	No	4	Muslim	-0.835667	9.38349	No		No		Complete	No	No	No	No	No	No	Complete	No	No	No	No	No	No	Complete	No	No						555464983	Complete	Yes	NR-TML-323	Yes
urban	30-39yrs	30	Female	Married	No formal education		Informal		Trader		Dagomba		Bulpiela	No	3	Muslim	-0.835667	9.38349	No		No		Complete	No	No	No	No	Yes	No	Complete	No	No	No	No	No	No	Complete	No	Yes						247566610	Incomplete	Yes	NR-TML-324	Yes
urban	20-29yrs	20	Female	Married	Secondary		Formal		Teacher		Dagomba		Bulpiela	No	2	Muslim	-0.830739	9.38004	No		Yes	Occasionally	Complete	No	No	No	No	No	No	Complete	No	No	No	No	No	No	Complete	No	No						508891680	Complete	Yes	NR-TML-332	Yes
urban	20-29yrs	26	Female	Married	Secondary		Formal		Teacher		Dagomba		Bulpiela	No	4	Muslim	-0.830442	9.3797	No		Yes	Occasionally	Complete	No	No	No	No	No	No	Complete	No	No	No	No	No	No	Complete	No	No						549399395	Complete	Yes	NR-TML-330	Yes
urban	50-50yrs	50	Female	Widow	No formal education		Unemployed				Dagomba		Bulpiela	No	4	Muslim	-0.830144	9.38004	No		No		Complete	Yes	No	No	No	No	No	Complete	No	No	No	No	No	No	Complete	No	Yes						597220242	Incomplete	Yes	NR-TML-329	Yes
urban	20-29yrs	25	Female	Married	Secondary		Formal		Teacher		Dagomba		Bulpiela	No	6	Muslim	-0.836029	9.3838	No		No		Complete	No	No	No	No	No	No	Complete	No	No	No	No	No	No	Complete	No	No						542729201	Complete	Yes	NR-TML-331	No
urban	20-29yrs	22	Female	Married	Primary		Informal		Other	Tailor	Dagomba		Bulpiela	No	3	Muslim	-0.836217	9.38373	No		No		Complete	No	No	Yes	Yes	No	No	Complete	No	No	No	No	No	No	Complete	No	No						550623118	Complete	Yes	NR-TML-322	Yes
urban	20-29yrs	29	Male	Married	Primary		Informal		Other	Mason	Dagomba		Bulpiela	Yes		Muslim	-0.839669	9.38349	No		No		Complete	No	No	No	No	No	No	Complete	No	No	No	No	No	No	Complete	No	Yes	AstraZeneca	AstraZeneca	2022-02-03			248792555	Incomplete	Yes	NR-TML-345	Yes
urban	40-49yrs	44	Male	Married	Primary		Informal		Driver		Dagomba		Bulpiela	Yes		Muslim	-0.836217	9.38374	No		No		Complete	No	No	No	No	No	No	Complete	No	No	No	No	No	No	Complete	No	Yes	Johnson and Johnson	Johnson and Johnson	2022-05-18			541200412	Incomplete	Yes	NR-TML-346	Yes
urban	10-19yrs	19	Female	Single	Primary		Informal		Other	Hairdresser	Dagomba		Bulpiela	No	3	Muslim	-0.839669	9.38349	No		No		Complete	No	No	No	No	No	No	Complete	No	No	No	No	No	No	Complete	No	No						505976195	Complete	Yes	NR-TML-320	Yes
urban	70-79yrs	70	Female	Married	No formal education		Informal		Trader		Dagomba		Bulpiela	No	4	Muslim	-0.836217	9.38374	No		No		Complete	Yes	Yes	Yes	Yes	No	No	Complete	Yes	Yes	No	No	No	No	Complete	No	Yes	Johnson and Johnson	Johnson and Johnson	2022-09-04	2022-12-15		543150143	Incomplete	Yes	NR-TML-347	Yes
urban	30-39yrs	30	Female	Married	Secondary		Informal		Trader		Other	Frafra	Bulpiela	No	3	Muslim	-0.839669	9.38349	No		No		Complete	No	No	No	No	No	No	Complete	No	No	No	No	No	No	Complete	No	No						533022566	Complete	Yes	NR-TML-319	Yes
urban	30-39yrs	35	Female	Widow	Tertiary		Formal		Teacher		Dagomba		Bulpiela	No	2	Muslim	-0.830739	9.38004	No		No		Complete	No	No	No	Yes	No	No	Complete	No	No	No	No	No	No	Complete	No	Yes						246224378	Incomplete	Yes	NR-TML-344	Yes
urban	30-39yrs	36	Female	Widow	No formal education		Informal		Trader		Dagomba		Bulpiela	No	4	Muslim	-0.83624	9.38375	No		No		Complete	No	Yes	No	No	No	No	Complete	No	No	No	No	No	No	Complete	No	Yes	Johnson and Johnson	Johnson and Johnson	2022-09-04	2022-12-04		247875774	Incomplete	Yes	NR-TML-348	Yes
urban	60-69yrs	63	Female	Widow	Primary		Unemployed				Dagomba		Bulpiela	No	6	Muslim	-0.839669	9.38349	No		No		Complete	No	No	No	No	No	No	Complete	No	No	No	No	No	No	Complete	No	No						555514854	Complete	Yes	NR-TML-343	Yes
urban	70-79yrs	76	Male	Married	No formal education		Informal		Farmer		Dagomba		Bulpiela	No	2	Muslim	-0.836192	9.38376	No		Yes	Occasionally	Complete	No	No	No	No	No	No	Complete	No	No	No	No	No	No	Complete	No	Yes	Johnson and Johnson	Johnson and Johnson	2022-09-04	2022-12-15		247290525	Incomplete	Yes	NR-TML-349	Yes
urban	40-49yrs	40	Female	Widow	No formal education		Informal		Trader		Dagomba		Bulpiela	No	3	Muslim	-0.830739	9.38004	No		No		Complete	Yes	No	No	No	No	No	Complete	No	Yes	No	No	No	No	Complete	No	Yes	Johnson and Johnson	Johnson and Johnson	2023-07-21			549460883	Incomplete	Yes	NR-TML-342	Yes
urban	40-49yrs	44	Female	Married	No formal education		Informal		Trader		Dagomba		Bulpiela	No	5	Muslim	-0.836167	9.38377	No		No		Complete	No	No	No	No	No	Yes	Complete	No	No	No	No	No	No	Complete	No	Yes	Johnson and Johnson	Johnson and Johnson	2022-09-04	2022-12-15		540877291	Incomplete	Yes	NR-TML-350	Yes
urban	20-29yrs	20	Male	Single	Primary		Informal		Trader		Dagomba		Bulpiela	Yes		Muslim	-0.830739	9.38004	No		No		Complete	No	No	No	No	No	No	Complete	No	No	No	No	No	No	Complete	No	No						207244966	Complete	Yes	NR-TML-341	Yes
urban	30-39yrs	34	Female	Married	Secondary		Informal		Trader		Other	Mamprusi	Bulpiela	No	5	Muslim	-0.836167	9.38377	No		No		Complete	No	No	Yes	No	No	No	Complete	No	No	No	No	No	No	Complete	No	No						544594850	Complete	Yes	NR-TML-352	Yes
urban	20-29yrs	23	Female	Married	No formal education		Informal		Other	Tailor	Dagomba		Bulpiela	No	4	Muslim	-0.836279	9.38372	No		No		Complete	No	No	No	Yes	No	No	Complete	No	No	No	No	No	No	Complete	No	No						595202966	Complete	Yes	NR-TML-340	Yes
urban	30-39yrs	30	Female	Married	No formal education		Informal		Trader		Dagomba		Bulpiela	No	4	Muslim	-0.835962	9.38374	No		No		Complete	No	No	No	No	No	No	Complete	No	No	No	No	No	No	Complete	No	No						246837776	Complete	Yes	NR-TML-351	Yes
urban	20-29yrs	25	Female	Married	Secondary		Unemployed				Dagomba		Bulpiela	No	4	Muslim	-0.836154	9.38382	No		No		Complete	No	No	No	Yes	No	No	Complete	No	No	No	No	No	No	Complete	No	No						543447899	Complete	Yes	NR-TML-339	Yes
urban	20-29yrs	24	Female	Married	Primary		Informal		Trader		Dagomba		Bulpiela	No	4	Muslim	-0.83627	9.38392	No		No		Complete	No	No	No	Yes	No	No	Complete	No	No	No	No	No	No	Complete	No	No						549833078	Complete	Yes	NR-TML-338	Yes
urban	10-19yrs	18	Female	Single	Tertiary		Unemployed				Dagomba		Bulpiela	No	2	Muslim	-0.836237	9.38314	No		No		Complete	No	No	No	Yes	No	No	Complete	No	No	No	No	No	No	Complete	No	Yes						530541665	Incomplete	Yes	NR-TML-337	No
urban	20-29yrs	28	Female	Married	No formal education		Informal		Trader		Dagomba		Bulpiela	No	4	Muslim	-0.836277	9.38318	No		No		Complete	No	No	No	No	No	No	Complete	No	No	No	No	No	No	Complete	No	Yes	Pfizer	Pfizer	2022-04-13			247277745	Incomplete	Yes	NR-TML-360	Yes
urban	30-39yrs	30	Female	Widow	No formal education		Informal		Trader		Dagomba		Bulpiela	No	7	Muslim	-0.836237	9.38314	No		No		Complete	Yes	No	No	No	No	No	Complete	No	No	No	No	No	No	Complete	No	No						599994036	Complete	Yes	NR-TML-369	Yes
urban	10-19yrs	19	Female	Married	No formal education		Unemployed				Dagomba		Bulpiela	No	3	Muslim	-0.836327	9.38307	No		No		Complete	Yes	No	No	No	No	No	Complete	No	No	No	No	No	No	Complete	No	No						533726979	Complete	Yes	NR-TML-359	Yes
urban	40-49yrs	44	Female	Married	No formal education		Informal		Other	Hairdresser	Dagomba		Bulpiela	No	4	Muslim	-0.836237	9.38314	No		No		Complete	Yes	No	No	Yes	No	No	Complete	No	No	No	No	No	No	Complete	No	No						546730091	Complete	Yes	NR-TML-372	Yes
urban	40-49yrs	42	Female	Married	Primary		Informal		Other	Janitor	Other	Gonja	Bulpiela	No	5	Muslim	-0.836273	9.38304	No		Yes	Occasionally	Complete	No	No	No	Yes	No	No	Complete	No	No	No	No	No	No	Complete	No	Yes	Johnson and Johnson	Johnson and Johnson	2021-12-30			546363762	Incomplete	Yes	NR-TML-365	Yes
urban	50-50yrs	53	Female	Widow	No formal education		Informal		Trader		Dagomba		Bulpiela	No	4	Muslim	-0.836237	9.38314	No		No		Complete	No	Yes	No	No	No	No	Complete	No	No	No	No	No	No	Complete	No	Yes	Johnson and Johnson	Johnson and Johnson	2022-11-04	2023-07-21		549962948	Incomplete	Yes	NR-TML-373	Yes
urban	40-49yrs	40	Male	Married	Tertiary		Formal		Teacher		Other	Frafra	Bulpiela	No	5	Muslim	-0.836273	9.38304	No		No		Complete	No	No	Yes	No	No	No	Complete	No	No	No	No	No	No	Complete	No	No						245946329	Complete	Yes	NR-TML-363	Yes
urban	60-69yrs	62	Female	Widow	No formal education		Informal		Trader		Dagomba		Bulpiela	No	6	Muslim	-0.836359	9.38311	No		No		Complete	Yes	No	Yes	Yes	No	No	Complete	No	No	No	No	No	No	Complete	No	Yes						203884789	Incomplete	Yes	NR-TML-364	Yes
urban	20-29yrs	29	Female	Married	Secondary		Informal		Other	Tailor	Dagomba		Bulpiela	No	3	Muslim	-0.836359	9.38311	No		No		Complete	No	No	No	No	No	No	Complete	No	No	No	No	No	No	Complete	No	No						245060421	Complete	Yes	NR-TML-355	Yes
urban	30-39yrs	30	Female	Married	No formal education		Informal		Trader		Dagomba		Bulpiela	No	4	Muslim	-0.835996	9.3842	No		No		Complete	No	No	No	No	No	No	Complete	No	No	No	No	No	No	Complete	No	Yes	Johnson and Johnson	Johnson and Johnson	2023-04-26	2023-07-20		549819977	Incomplete	Yes	NR-TML-354	Yes
urban	20-29yrs	29	Female	Married	No formal education		Informal		Trader		Dagomba		Bulpiela	No	4	Muslim	-0.823892	9.39222	No		No		Complete	No	No	Yes	No	No	No	Complete	No	No	No	No	No	No	Complete	No	No						271901595	Complete	Yes	NR-TML-371	Yes
urban	20-29yrs	23	Female	Married	Primary		Informal		Other	Hairdresser	Dagomba		Bulpiela	No	3	Muslim	-0.823851	9.3922	No		No		Complete	No	No	No	No	No	No	Complete	No	No	No	No	No	No	Complete	No	No						249772735	Complete	Yes	NR-TML-336	Yes
urban	30-39yrs	39	Female	Married	Primary		Informal		Trader		Dagomba		Bulpiela	No	4	Muslim	-0.823851	9.3922	No		No		Complete	Yes	No	No	No	No	No	Complete	No	No	No	No	No	No	Complete	No	No						205742351	Complete	Yes	NR-TML-335	Yes
urban	20-29yrs	24	Female	Married	No formal education		Informal		Trader		Dagomba		Bulpiela	No	4	Muslim	-0.823851	9.3922	No		No		Complete	No	No	No	No	No	No	Complete	No	Yes	No	No	No	No	Complete	No	No						549297162	Complete	Yes	NR-TML-334	Yes
urban	20-29yrs	24	Female	Single	Secondary		Formal		Teacher		Dagomba		Bulpiela	Yes		Muslim	-0.823796	9.3922	No		No		Complete	Yes	No	No	No	No	No	Complete	No	No	No	No	No	No	Complete	No	No						249673041	Complete	Yes	NR-TML-333	Yes
urban	20-29yrs	28	Female	Married	No formal education		Informal		Other	Cleaner	Dagomba		Bulpiela	No	5	Muslim	-0.82388	9.39224	No		No		Complete	Yes	No	No	Yes	No	No	Complete	No	No	No	No	No	No	Complete	No	No						240307334	Complete	Yes	NR-TML-313	Yes
urban	20-29yrs	28	Female	Married	No formal education		Informal		Other	Hairdresser	Dagomba		Bulpiela	No	2	Muslim	-0.823858	9.39221	No		No		Complete	No	No	No	No	No	No	Complete	No	No	No	No	No	No	Complete	No	No						241258944	Complete	Yes	NR-TML-312	Yes
urban	30-39yrs	30	Female	Married	No formal education		Informal		Trader		Dagomba		Bulpiela	No	3	Muslim	-0.823858	9.39221	No		No		Complete	No	No	Yes	Yes	No	No	Complete	No	No	No	No	No	No	Complete	No	No						248329803	Complete	Yes	NR-TML-311	Yes
urban	20-29yrs	21	Female	Married	Secondary		Informal		Trader		Dagomba		Bulpiela	No	6	Muslim	-0.823858	9.39221	No		No		Complete	No	No	Yes	Yes	No	No	Complete	No	No	No	No	No	No	Complete	No	Yes	Johnson and Johnson	Johnson and Johnson	2022-05-26			534870222	Incomplete	Yes	NR-TML-309	Yes
urban	20-29yrs	28	Female	Married	Primary		Informal		Trader		Dagomba		Bulpiela	No	5	Muslim	-0.823858	9.39221	No		No		Complete	No	No	Yes	Yes	No	No	Complete	No	No	No	No	No	No	Complete	No	No						257429992	Complete	Yes	NR-TML-310	No
urban	20-29yrs	21	Female	Single	Secondary		Unemployed				Dagomba		2	No	2	Muslim	-0.823858	9.39221	No		Yes	Occasionally	Complete	No	No	No	Yes	No	No	Complete	No	No	No	No	No	No	Complete	No	Yes						248299941	Incomplete	Yes	NR-TML-318	Yes
urban	30-39yrs	32	Female	Married	Primary		Informal		Other	Cook	Dagomba		Bulpiela	No	4	Muslim	-0.823863	9.39223	No		No		Complete	Yes	No	No	No	No	No	Complete	No	No	No	No	No	No	Complete	No	No						543772397	Complete	Yes	NR-TML-366	Yes
urban	20-29yrs	20	Male	Single	Primary		Informal		Other	Artisan	Dagomba		Bulpiela	No	2	Muslim	-0.823863	9.39223	No		Yes	Weekly	Complete	Yes	No	No	No	No	No	Complete	No	No	No	No	No	No	Complete	No	No						546433506	Complete	Yes	NR-TML-362	Yes
urban	20-29yrs	28	Female	Married	No formal education		Unemployed				Dagomba		Bilpeila	No	6	Muslim	-0.84206	9.40597	No		No		Complete	Yes	No	No	No	No	No	Complete	No	No	No	No	No	No	Complete	No	No						548591288	Complete	Yes	NR-TML-367	Yes
urban	30-39yrs	34	Female	Married	No formal education		Informal		Trader		Dagomba		Bulpiela	No	6	Muslim	-0.844087	9.4431	No		No		Complete	No	No	No	No	No	No	Complete	No	No	No	No	No	No	Complete	No	Yes	Pfizer	Pfizer	2023-03-17			557073114	Incomplete	Yes	NR-TML-370	Yes
urban	40-49yrs	45	Male	Married	No formal education		Informal		Farmer		Dagomba		Wamale	No	2	Muslim	-0.772497	9.38071	Yes	Daily	No		Complete	Yes	No	Yes	Yes	No	No	Complete	No	No	No	No	No	No	Complete	No	No						531994305	Complete	Yes	NR-TML-383	Yes
urban	30-39yrs	34	Female	Married	No formal education		Informal		Trader		Dagomba		Wamale	No	6	Muslim	-0.77255	9.38063	No		No		Complete	Yes	No	No	No	No	No	Complete	No	No	No	No	No	No	Complete	No	Yes	Johnson and Johnson	Johnson and Johnson	2021-10-18			591466167	Incomplete	Yes	NR-TML-379	Yes
urban	30-39yrs	32	Male	Single	Secondary		Unemployed				Dagomba		Wamale	Yes		Muslim	-0.771759	9.37462	No		Yes	Daily	Complete	Yes	No	No	No	No	No	Complete	No	No	No	No	No	No	Complete	No	No						551189245	Complete	Yes	NR-TML-384	Yes
urban	50-50yrs	50	Female	Married	No formal education		Informal		Trader		Dagomba		Wamale	No	8	Muslim	-0.772705	9.3805	No		No		Complete	No	No	Yes	No	No	No	Complete	No	No	No	No	No	No	Complete	No	Yes	AstraZeneca	AstraZeneca	2021-10-18	2021-11-18	2023-09-20	256851903	Complete	Yes	NR-TML-380	Yes
urban	50-50yrs	50	Female	Married	No formal education		Informal		Trader		Dagomba		Wamale	No	5	Muslim	-0.771756	9.37463	No		No		Complete	No	No	Yes	No	No	No	Complete	No	No	No	No	No	No	Complete	No	No						540522428	Complete	Yes	NR-TML-387	Yes
urban	50-50yrs	55	Female	Married	No formal education		Informal		Trader		Dagomba		Wamale	No	3	Muslim	-0.771756	9.37463	No		No		Complete	No	No	Yes	No	No	No	Complete	No	No	No	No	No	No	Complete	No	Yes						256673523	Incomplete	Yes	NR-TML-386	Yes
urban	20-29yrs	26	Female	Married	No formal education		Informal		Trader		Dagomba		Wamale	No	7	Muslim	-0.772597	9.3806	No		No		Complete	Yes	No	No	No	No	No	Complete	No	No	No	No	No	No	Complete	No	No						553917399	Complete	Yes	NR-TML-382	Yes
urban	20-29yrs	28	Female	Married	Primary		Informal		Trader		Dagomba		Wamale	No	5	Muslim	-0.771756	9.37463	No		Yes	Occasionally	Complete	Yes	No	No	No	No	No	Complete	No	No	No	No	No	No	Complete	No	No						547489036	Complete	Yes	NR-TML-385	Yes
urban	20-29yrs	20	Female	Married	Tertiary		Unemployed				Dagomba		Wamale	No	3	Muslim	-0.7726	9.38057	No		No		Complete	No	No	No	No	No	No	Complete	No	No	No	No	Yes	No	Complete	No	No						593770845	Complete	Yes	NR-TML-381	Yes
urban	30-39yrs	30	Female	Married	No formal education		Informal		Trader		Dagomba		Wamale	No	8	Muslim	-0.772581	9.38055	No		No		Complete	Yes	No	No	No	No	No	Complete	No	No	No	No	No	No	Complete	No	No						243075728	Complete	Yes	NR-TML-388	Yes
urban	30-39yrs	30	Female	Married	No formal education		Informal		Trader		Dagomba		Wamale	No	4	Muslim	-0.77259	9.38057	No		No		Complete	Yes	No	No	No	No	No	Complete	No	No	No	No	No	No	Complete	No	No						594911726	Complete	Yes	NR-TML-389	Yes
urban	30-39yrs	39	Female	Married	No formal education		Informal		Trader		Dagomba		Wamale	No	8	Muslim	-0.771756	9.37463	No		No		Complete	No	No	Yes	No	No	No	Complete	No	No	No	No	No	No	Complete	No	Yes	Pfizer	Pfizer	2021-10-18	2021-11-18		533936079	Incomplete	Yes	NR-TML-390	Yes
urban	30-39yrs	35	Female	Married	No formal education		Informal		Trader		Dagomba		Wamale	No	2	Muslim	-0.771757	9.37463	No		No		Complete	Yes	No	No	No	No	No	Complete	No	No	No	No	No	No	Complete	No	No						246922289	Complete	Yes	NR-TML-391	No
urban	40-49yrs	40	Female	Married	No formal education		Unemployed				Dagomba		Wamale	No	4	Muslim	-0.772571	9.38055	No		No		Complete	No	No	No	No	No	No	Complete	No	No	No	No	No	No	Complete	No	Yes	AstraZeneca	AstraZeneca	2021-10-18	2021-01-14		550988780	Incomplete	Yes	NR-TML-392	Yes
urban	60-69yrs	65	Male	Divorce	No formal education		Informal		Farmer		Dagomba		Wamale	Yes		Muslim	-0.772574	9.38054	Yes	Daily	Yes	Occasionally	Complete	No	No	No	No	No	No	Complete	No	Yes	No	No	No	No	Complete	No	Yes						558083483	Incomplete	Yes	NR-TML-393	Yes
urban	70-79yrs	70	Female	Married	No formal education		Informal		Trader		Dagomba		Wamale	No	4	Muslim	-0.792066	9.38117	No		No		Complete	Yes	No	Yes	No	Yes	No	Complete	No	Yes	No	No	No	No	Complete	No	No						543068648	Complete	Yes	NR-TML-395	Yes
urban	50-50yrs	55	Male	Married	No formal education		Informal		Farmer		Dagomba		Wamale	No	10	Muslim	-0.792066	9.38117	No		No		Complete	No	No	No	No	No	No	Complete	No	No	No	Yes	No	No	Complete	No	No						546632734	Complete	Yes	NR-TML-397	Yes
urban	20-29yrs	26	Female	Married	No formal education		Unemployed				Other	Nanumba	Wamale	No	3	Muslim	-0.773135	9.38088	No		No		Complete	Yes	No	No	No	No	No	Complete	No	No	No	No	No	No	Complete	No	Yes						543068648	Incomplete	Yes	NR-TML-396	Yes
urban	10-19yrs	19	Male	Single	Primary		Informal		Farmer		Dagomba		Wamale	No	2	Muslim	-0.791174	9.38117	No		No		Complete	No	No	Yes	No	Yes	No	Complete	No	No	No	No	No	No	Complete	No	No						242687491	Complete	Yes	NR-TML-398	Yes
urban	20-29yrs	28	Female	Married	No formal education		Informal		Other	Tailor	Dagomba		Wamale	No	3	Muslim	-0.773135	9.38088	No		No		Complete	Yes	Yes	No	No	No	No	Complete	No	No	No	No	Yes	No	Complete	No	No						545528012	Complete	Yes	NR-TML-399	Yes
urban	20-29yrs	22	Male	Single	Primary		Informal		Other	Mason	Dagomba		Wamale	No	5	Muslim	-0.773258	9.38085	No		Yes	Occasionally	Complete	No	No	No	No	Yes	Yes	Complete	No	No	No	No	No	No	Complete	No	Yes						536466964	Incomplete	Yes	NR-TML-402	Yes
urban	30-39yrs	32	Female	Married	Primary		Informal		Farmer		Dagomba		Wamale	No	6	Muslim	-0.773404	9.38118	No		No		Complete	Yes	Yes	No	No	No	No	Complete	No	No	No	No	No	No	Complete	No	Yes						532385707	Incomplete	Yes	NR-TML-403	Yes
urban	30-39yrs	32	Female	Married	No formal education		Informal		Farmer		Dagomba		Wamale	No	6	Muslim	-0.773142	9.38093	No		No		Complete	Yes	Yes	Yes	Yes	Yes	No	Complete	No	No	No	No	No	No	Complete	No	No						533900585	Complete	Yes	NR-TML-405	Yes
urban	40-49yrs	40	Female	Married	No formal education		Informal		Trader		Dagomba		Wamale	No	7	Muslim	-0.773583	9.38107	No		No		Complete	Yes	Yes	Yes	No	Yes	No	Complete	No	Yes	No	No	No	No	Complete	No	No						546967131	Complete	Yes	NR-TML-406	Yes
urban	50-50yrs	56	Male	Married	No formal education		Unemployed				Dagomba		Wamale	Yes		Muslim	-0.773164	9.38085	No		No		Complete	Yes	No	Yes	No	No	No	Complete	No	Yes	No	No	No	No	Complete	No	No						248405019	Complete	Yes	NR-TML-407	Yes
urban	40-49yrs	48	Female	Married	No formal education		Informal		Trader		Dagomba		Wamale	No	5	Muslim	-0.773583	9.38107	No		No		Complete	No	No	No	No	No	No	Complete	No	No	No	No	No	No	Complete	No	No						246123764	Complete	Yes	NR-TML-411	Yes
urban	40-49yrs	42	Female	Married	No formal education		Informal		Trader		Dagomba		Wamale	No	3	Muslim	-0.773153	9.38084	No		No		Complete	No	No	No	No	No	No	Complete	No	No	No	No	No	No	Complete	No	No						593550354	Complete	Yes	NR-TML-408	Yes
urban	50-50yrs	50	Male	Married	No formal education		Informal		Farmer		Dagomba		Wamale	Yes		Muslim	-0.773342	9.38107	No		Yes	Occasionally	Complete	Yes	No	No	No	No	No	Complete	No	No	No	No	No	No	Complete	No	No						246123764	Complete	Yes	NR-TML-412	Yes
urban	30-39yrs	34	Female	Married	No formal education		Informal		Farmer		Dagomba		Wamale	No	5	Muslim	-0.771761	9.37463	No		No		Complete	No	No	No	No	No	Yes	Complete	No	No	No	No	No	No	Complete	No	No						245890794	Complete	Yes	NR-TML-413	Yes
urban	40-49yrs	43	Female	Married	No formal education		Informal		Trader		Dagomba		Wamale	No	4	Muslim	-0.773246	9.38118	No		No		Complete	No	No	No	No	No	No	Complete	No	No	No	No	No	No	Complete	No	No						249656099	Complete	Yes	NR-TML-414	Yes
urban	20-29yrs	26	Female	Married	No formal education		Informal		Trader		Dagomba		Wamale	No	3	Muslim	-0.772711	9.3817	No		No		Complete	No	No	No	No	No	No	Complete	No	No	No	No	No	No	Complete	No	No						243292644	Complete	Yes	NR-TML-415	Yes
urban	30-39yrs	31	Female	Married	Primary		Informal		Trader		Dagomba		Wamale	No	3	Muslim	-0.773246	9.38118	No		No		Complete	Yes	No	Yes	No	Yes	No	Complete	No	No	No	No	No	No	Complete	No	Yes						599848611	Incomplete	Yes	NR-TML-416	Yes
urban	50-50yrs	55	Female	Married	No formal education		Informal		Farmer		Dagomba		Wamale	No	4	Muslim	-0.772507	9.38153	No		No		Complete	Yes	No	Yes	No	No	No	Complete	No	No	No	No	No	No	Complete	No	No						247252943	Complete	Yes	NR-TML-418	Yes
urban	20-29yrs	22	Female	Married	Primary		Unemployed				Dagomba		Wamale	No	5	Muslim	-0.770366	9.38226	No		No		Complete	Yes	Yes	No	No	No	No	Complete	No	No	No	No	No	No	Complete	No	Yes	AstraZeneca	AstraZeneca	2021-10-18	2021-11-18		249072546	Incomplete	Yes	NR-TML-420	Yes
urban	80-89yrs	80	Female	Widow	No formal education		Unemployed				Dagomba		Wamale	No	6	Muslim	-0.773246	9.38118	No		No		Complete	Yes	No	No	No	No	No	Complete	No	Yes	No	No	No	No	Complete	No	No						246123764	Complete	Yes	NR-TML-419	Yes
urban	50-50yrs	50	Female	Widow	No formal education		Informal		Trader		Dagomba		Wamale	No	9	Muslim	-0.772545	9.38153	No		No		Complete	Yes	Yes	Yes	No	No	No	Complete	No	Yes	No	No	No	No	Complete	No	No						544309262	Complete	Yes	NR-TML-417	No
urban	20-29yrs	28	Female	Married	No formal education		Unemployed				Dagomba		Wamale	No	6	Muslim	-0.770366	9.38226	No		No		Complete	Yes	No	Yes	No	No	No	Complete	No	No	No	No	No	No	Complete	No	No						551114521	Complete	Yes	NR-TML-422	Yes
urban	60-69yrs	64	Female	Widow	No formal education		Unemployed				Dagomba		Wamale	No	6	Muslim	-0.781066	9.38154	No		No		Complete	Yes	No	No	No	No	No	Complete	No	No	No	No	No	No	Complete	No	No						537755866	Complete	Yes	NR-TML-421	Yes
urban	20-29yrs	24	Female	Married	No formal education		Unemployed				Dagomba		Wamale	No	4	Muslim	-0.815266	9.39083	No		No		Complete	No	No	No	No	No	No	Complete	No	No	No	No	No	No	Complete	No	Yes	AstraZeneca	AstraZeneca	2022-02-14			554790935	Incomplete	Yes	NR-TML-425	Yes
urban	20-29yrs	26	Female	Married	No formal education		Informal		Other	Tailor	Dagomba		Wamale	No	4	Muslim	-0.770366	9.38226	No		No		Complete	Yes	No	No	No	No	No	Complete	No	No	No	No	No	No	Complete	No	No						543226992	Complete	Yes	NR-TML-426	Yes
urban	40-49yrs	45	Female	Widow	No formal education		Unemployed				Dagomba		Wamale	No	5	Muslim	-0.772726	9.38152	No		No		Complete	Yes	No	Yes	No	No	No	Complete	No	Yes	No	No	No	No	Complete	No	Yes	Johnson and Johnson	Johnson and Johnson	2022-01-07	2023-09-24		554790935	Incomplete	Yes	NR-TML-424	Yes
urban	30-39yrs	32	Female	Married	Primary		Informal		Trader		Dagomba		Wamale	No	6	Muslim	-0.817646	9.41859	No		No		Complete	Yes	Yes	No	Yes	No	No	Complete	No	No	No	No	No	No	Complete	No	No						247018675	Complete	Yes	NR-TML-427	Yes
urban	40-49yrs	40	Female	Married	No formal education		Informal		Trader		Dagomba		Wamale	No	6	Muslim	-0.815266	9.39083	No		No		Complete	Yes	No	Yes	No	No	No	Complete	No	No	No	No	No	No	Complete	No	No						554790935	Complete	Yes	NR-TML-429	Yes
urban	20-29yrs	20	Female	Married	Primary		Unemployed				Dagomba		Wamale	No	3	Muslim	-0.789687	9.39124	No		No		Complete	Yes	Yes	Yes	Yes	No	No	Complete	No	No	No	No	No	No	Complete	No	No						554790935	Complete	Yes	NR-TML-428	Yes
urban	60-69yrs	60	Female	Married	No formal education		Informal		Farmer		Dagomba		Wamale	No	3	Muslim	-0.772662	9.38166	No		No		Complete	No	No	No	No	No	No	Complete	No	No	No	No	No	No	Complete	No	No						549970705	Complete	Yes	NR-TML-431	Yes
urban	20-29yrs	28	Female	Married	Primary		Informal		Other	Tailor	Dagomba		Wamale	No	4	Muslim	-0.781066	9.38154	No		No		Complete	Yes	Yes	Yes	No	No	No	Complete	No	No	No	No	No	No	Complete	No	Yes						247018675	Incomplete	Yes	NR-TML-432	Yes
urban	30-39yrs	32	Female	Married	Primary		Informal		Other	Tailor	Dagomba		Wamale	No	3	Muslim	-0.781066	9.38154	No		No		Complete	Yes	Yes	No	No	No	No	Complete	No	Yes	No	No	No	No	Complete	No	No						246790386	Complete	Yes	NR-TML-434	Yes
urban	30-39yrs	30	Female	Married	Primary		Informal		Other	Tailor	Dagomba		Wamale	No	2	Muslim	-0.772713	9.38166	No		Yes	Occasionally	Complete	Yes	Yes	No	No	No	No	Complete	No	No	No	No	No	No	Complete	No	No						546820155	Complete	Yes	NR-TML-435	Yes
urban	20-29yrs	25	Female	Married	Secondary		Unemployed				Dagomba		Wamale	No	6	Muslim	-0.786714	9.39575	No		No		Complete	No	No	No	No	No	No	Complete	No	No	No	No	No	No	Complete	No	No						547461114	Complete	Yes	NR-TML-436	Yes
urban	40-49yrs	49	Female	Married	No formal education		Informal		Farmer		Dagomba		Wamale	No	6	Muslim	-0.786714	9.39575	No		No		Complete	Yes	No	No	No	No	No	Complete	No	No	No	No	No	No	Complete	No	Yes	AstraZeneca	AstraZeneca	2021-10-18	2022-01-14		558664636	Incomplete	Yes	NR-TML-437	Yes
urban	30-39yrs	30	Female	Married	No formal education		Unemployed				Dagomba		Wamale	No	4	Muslim	-0.781066	9.38154	No		No		Complete	No	No	Yes	No	No	No	Complete	No	Yes	No	No	No	No	Complete	No	No						543474869	Complete	Yes	NR-TML-438	Yes
urban	30-39yrs	31	Female	Married	No formal education		Unemployed				Dagomba		Wamale	No	4	Muslim	-0.817646	9.41859	No		No		Complete	Yes	No	Yes	No	No	No	Complete	No	No	No	No	No	No	Complete	No	Yes	Johnson and Johnson	Johnson and Johnson	2023-09-20			597734372	Incomplete	Yes	NR-TML-439	Yes
urban	20-29yrs	25	Female	Married	No formal education		Unemployed				Dagomba		Wamale	No	4	Muslim	-0.817646	9.41859	No		No		Complete	No	No	No	No	No	No	Complete	No	No	No	No	No	No	Complete	No	No						546484828	Complete	Yes	NR-TML-441	Yes
urban	10-19yrs	19	Female	Married	Primary		Unemployed				Dagomba		Wamale	No	4	Muslim	-0.772	9.38141	No		No		Complete	No	No	Yes	No	No	No	Complete	No	Yes	No	No	No	No	Complete	No	No						551243107	Complete	Yes	NR-TML-444	Yes
urban	30-39yrs	38	Female	Married	No formal education		Informal		Trader		Other	Gonja	Wamale	No	5	Muslim	-0.772121	9.38126	No		No		Complete	No	No	No	Yes	Yes	No	Complete	No	No	No	No	No	No	Complete	No	Yes	AstraZeneca	AstraZeneca				547535511	Incomplete	Yes	NR-TML-442	Yes
urban	40-49yrs	44	Female	Married	No formal education		Unemployed				Dagomba		Wamale	No	5	Muslim	-0.772121	9.38126	No		No		Complete	No	No	Yes	No	No	No	Complete	No	No	No	No	No	No	Complete	No	Yes	Pfizer	Pfizer	2022-10-11	2022-12-21		544054001	Incomplete	Yes	NR-TML-443	Yes
urban	30-39yrs	35	Female	Married	No formal education		Informal		Farmer		Dagomba		Wamale	No	5	Muslim	-0.772121	9.38126	No		No		Complete	Yes	No	No	No	No	No	Complete	No	Yes	No	No	No	No	Complete	No	No						551243107	Complete	Yes	NR-TML-446	Yes
urban	40-49yrs	41	Female	Married	No formal education		Informal		Trader		Dagomba		Wamale	No	10	Muslim	-0.772121	9.38126	No		No		Complete	No	No	No	No	No	No	Complete	No	No	No	No	No	No	Complete	No	No						591724607	Complete	Yes	NR-TML-445	Yes
urban	50-50yrs	51	Female	Married	No formal education		Informal		Trader		Dagomba		Wamale	No	5	Muslim	-0.772121	9.38126	No		No		Complete	No	No	No	No	No	No	Complete	No	No	No	No	No	No	Complete	No	No						554617941	Complete	Yes	NR-TML-447	Yes
urban	60-69yrs	60	Female	Married	No formal education		Informal		Trader		Dagomba		Wamale	No	6	Muslim	-0.772095	9.38125	No		No		Complete	Yes	No	No	No	No	No	Complete	No	Yes	No	No	No	No	Complete	No	No						549820521	Complete	Yes	NR-TML-454	Yes
urban	20-29yrs	25	Female	Married	No formal education		Unemployed				Dagomba		Wamale	No	10	Muslim	-0.772121	9.38126	No		No		Complete	Yes	Yes	No	No	No	No	Complete	No	No	No	No	No	No	Complete	No	No						246123764	Complete	Yes	NR-TML-449	Yes
urban	40-49yrs	42	Female	Married	No formal education		Informal		Trader		Dagomba		Wamale	No	5	Muslim	-0.772035	9.38136	No		No		Complete	Yes	No	No	Yes	Yes	No	Complete	No	No	No	No	No	No	Complete	No	Yes	AstraZeneca	AstraZeneca	2022-01-25	2022-06-10		550551876	Incomplete	Yes	NR-TML-455	Yes
urban	20-29yrs	20	Female	Married	No formal education		Informal		Farmer		Dagomba		Wamale	No	4	Muslim	-0.772121	9.38126	No		No		Complete	No	No	No	No	No	No	Complete	No	No	No	No	No	No	Complete	No	No						547461114	Complete	Yes	NR-TML-450	Yes
urban	10-19yrs	19	Female	Married	Primary		Unemployed				Dagomba		Wamale	No	8	Muslim	-0.792066	9.38117	No		No		Complete	No	No	Yes	No	Yes	No	Complete	No	No	No	No	No	No	Complete	No	No						551579072	Complete	Yes	NR-TML-451	Yes
urban	50-50yrs	52	Female	Widow	No formal education		Unemployed				Dagomba		Wamale	No	3	Muslim	-0.772129	9.38129	No		No		Complete	Yes	No	Yes	Yes	No	No	Complete	No	No	No	No	No	No	Complete	No	No						592088157	Complete	Yes	NR-TML-457	Yes
urban	10-19yrs	18	Female	Single	Secondary		Unemployed				Dagomba		Wamale	No	6	Muslim	-0.781066	9.38154	No		No		Complete	Yes	No	No	No	No	No	Complete	No	No	No	No	No	No	Complete	No	No						591724607	Complete	Yes	NR-TML-452	Yes
urban	60-69yrs	60	Male	Married	No formal education		Informal		Farmer		Dagomba		Wamale	Yes		Muslim	-0.772494	9.38229	Yes		No		Complete	No	No	No	No	No	No	Complete	No	No	No	No	No	No	Complete	No	No						593373628	Complete	Yes	NR-TML-463	Yes
urban	50-50yrs	50	Female	Married	No formal education		Informal		Trader		Dagomba		Wamale	No	3	Muslim	-0.77241	9.38234	No		No		Complete	No	No	No	No	No	No	Complete	No	No	No	No	No	No	Complete		Yes						531838117	Incomplete	Yes	NR-TML-466	Yes
urban	20-29yrs	20	Female	Single	Secondary		Informal		Other	Tailor	Dagomba		Wamale	No	3	Muslim	-0.77241	9.38234	No		No		Complete	No	No	No	No	No	No	Complete	No	No	No	No	No	No	Complete	No	Yes						531838117	Incomplete	Yes	NR-TML-467	Yes
urban	60-69yrs	67	Male	Married	No formal education		Informal		Farmer		Dagomba		Wamale	No	2	Muslim	-0.772381	9.38237	No		No		Complete	Yes	No	No	No	No	No	Complete	No	Yes	No	No	No	No	Complete	No	Yes	AstraZeneca	AstraZeneca	2021-10-18	2021-11-18		245606351	Incomplete	Yes	NR-TML-462	Yes
urban	10-19yrs	18	Male	Single	Primary		Informal		Other	Mechanic	Dagomba		Wamale	No	4	Muslim	-0.77251	9.38054	No		Yes	Occasionally	Complete	No	No	No	No	No	No	Complete	No	No	No	No	No	No	Complete	No	Yes	Pfizer	Pfizer	2022-08-29			558664636	Incomplete	Yes	NR-TML-461	Yes
rural	70-79yrs	70	Male	Married	No formal education		Informal		Farmer		Akan		Buoyem	No	5	Christian	-0.196608	5.6361	No		Yes	Daily	Complete	Yes	No	Yes	No	No	No	Complete	No	No	No	No	No	No	Complete	No	Yes						540732146	Incomplete	Yes	BE-BYM-163	Yes
rural	40-49yrs	42	Female	Divorce	Primary		Informal		Farmer		Akan		Buoyem	No	6	Christian	-0.196608	5.6361	No		Yes	Occasionally	Complete	Yes	No	No	No	No	No	Complete	No	No	No	No	No	No	Complete	No	Yes	Johnson and Johnson	Johnson and Johnson	2022-12-08			533094285	Incomplete	Yes	BE-BYM-154	Yes
urban	40-49yrs	44	Male	Married	Primary		Informal		Other	Carpenter	Akan		Manhyia	No	2	Christian	-1.61982	6.7041	No		Yes	Daily	Complete	No	No	No	No	No	No	Complete	No	No	No	No	No	No	Complete	No	Yes						249997873	Incomplete	Yes	AK-MAN-283	Yes
urban	30-39yrs	33	Female	Married	Primary		Informal		Trader		Akan		Manhyia	No	4	Christian	-1.61983	6.7041	No		No		Complete	Yes	No	No	No	No	No	Complete	No	No	No	No	No	No	Complete	No	No						541763935	Complete	Yes	AK-MAN-284	Yes
urban	60-69yrs	63	Male	Married	Primary		Unemployed				Akan		Manhyia	No	2	Christian	-1.62035	6.70396	No		No		Complete	Yes	Yes	Yes	Yes	Yes	Yes	Complete	No	No	No	No	No	No	Complete	No	Yes						553457687	Incomplete	Yes	AK-MAN-286	Yes
urban	10-19yrs	19	Male	Single	Primary		Informal		Other	Carpenter	Dagomba		Wamale	No	2	Muslim			No		Yes	Weekly	Complete	No	No	No	No		No	Complete	No	No	No	No	No	No	Complete	No	Yes						249529242	Complete	Yes	NR-TML-410	No
urban	50-50yrs	59	Male	Single	Primary		Informal		Other	Carpenter	Akan		Manhyia	Yes		Christian	-1.62001	6.70409	No		Yes	Daily	Complete	No	No	No	No	No	No	Complete	No	No	No	No	No	No	Complete	No	Yes	AstraZeneca					206828591	Incomplete	Yes	AK-MAN-285	Yes
urban	40-49yrs	44	Female	Married	Primary		Informal		Trader		Akan		Manhyia	No	4	Christian	-1.62074	6.70513	No		No		Complete	No	No	No	No	No	No	Complete	No	No	No	No	No	No	Complete	No	Yes	Johnson and Johnson					243641480	Incomplete	Yes	AK-MAN-348	Yes
urban	10-19yrs	15	Male	Single	Primary		Unemployed				Akan		Manhyia	No	3	Christian	-1.61792	6.70514	No		Yes	Occasionally	Complete	Yes	No	No	No	No	Yes	Complete	No	No	No	No	No	No	Complete	No	Yes						557115413	Complete	Yes	AK-MAN-021	Yes
[truncated: 16 more columns]
